# Supplementary material for: Annotation of the human cerebrospinal fluid lipidome using high resolution mass spectrometry and a dedicated data processing workflow
Source: Metabolomics. 2016 Apr 7;12:91. doi: 10.1007/s11306-016-1023-8 (PMC4824825; doi:10.1007/s11306-016-1023-8)
Supplement: Supplementary file 2 — Supplementary material 2 (XLSX 158 kb) [file 11306_2016_1023_MOESM2_ESM.xlsx]

## Sheet: Feuil2
m/z	Retention times (min)	Ionization modes	Variables ID	Chromatographic peak area	Mean RSD (%; n=8 QC samples)	Coefficients of correlation between chromatographic areas and serial dilutions of the QC sample	Mass deviation (ppm)	Mean RIA absolute error (%)	Normalized collision energy (HCD mode; %)	Minimum retention time for annotation validation (Rtmin; min)	Maximum retention time for annotation validation (Rtmax; min)	lipid familly	lipid class and subclass	Lipid annotations using data processing steps	Parent and fragment ions observed during LC-MS/MS experiments										Putative identifications using both data processing steps and LC-MS/MS experiments	Level of identification
528.498	10	Positive mode	P6485	5450596	12.2019	0.997981	-0.593	10.6652	25	5	13.3333	Sphingolipids	Ceramides (Cer)	101_([M+H]+)_Cer(d18:0/C14:0(OH))_C32H65O4N	N/A										N/A	b
596.597	10.8	Positive mode	P8381	1041658	7.94369	0.993094	0.12	10.0803	25	5	13.3333	Sphingolipids	Ceramides (Cer)	114_([M+H]+)_Cer(d18:0/C20:0)_C38H77O3N	N/A										N/A	b
624.628	11.4	Positive mode	P9224	1897438	12.9855	0.990013	0.115	2.07394	25	5	13.3333	Sphingolipids	Ceramides (Cer)	118_([M+H]+)_Cer(d18:0/C22:0)_C40H81O3N	N/A										N/A	b
654.639	11.3	Positive mode	P10207	1747296	11.4028	0.988957	-0.86	6.44262	25	5	13.3333	Sphingolipids	Ceramides (Cer)	119_([M+H]+)_Cer(d18:0/C23:0(OH))_C41H83O4N	N/A										N/A	b
668.654	11.6	Positive mode	P10663	2859663	11.7074	0.989485	0.279	0.02759	25	5	13.3333	Sphingolipids	Ceramides (Cer)	121_([M+H]+)_Cer(d18:0/C24:0(OH))_C42H85O4N	N/A										N/A	b
690.636	11.6	Positive mode	P11483	1963787	6.61293	0.986627	0.915	2.0829	25	5	13.3333	Sphingolipids	Ceramides (Cer)	121_([M+Na]+)_Cer(d18:0/C24:0(OH))_C42H85O4N	N/A										N/A	b
666.643	11.6	Negative mode	N4983	317944	6.02516	0.970389	-3.626	13.2057	25	5	13.3333	Sphingolipids	Ceramides (Cer)	121_([M-H]-)_Cer(d18:0/C24:0(OH))_C42H85O4N	N/A										N/A	b
652.66	12.1	Positive mode	P10152	2301182	12.1077	0.991233	0.108	5.98025	25	5	13.3333	Sphingolipids	Ceramides (Cer)	122_([M+H]+)_Cer(d18:0/C24:0)_C42H85O3N	652.66	266.283									122_([M+H]+)_Cer (d18:0/C24:0)_C42H85O3N	a
674.641	12.1	Positive mode	P10875	2397562	6.77104	0.976818	0.765	9.06939	25	5	13.3333	Sphingolipids	Ceramides (Cer)	122_([M+Na]+)_Cer(d18:0/C24:0)_C42H85O3N	N/A										N/A	b
680.658	11.9	Negative mode	N5196	188809	9.43613	0.969597	-3.184	28.5774	25	5	13.3333	Sphingolipids	Ceramides (Cer)	123_([M-H]-)_Cer(d18:0/C25:0(OH))_C43H87O4N	N/A										N/A	b
696.686	12.2	Positive mode	P11706	3906519	14.0769	0.990702	0.412	1.20631	25	5	13.3333	Sphingolipids	Ceramides (Cer)	125_([M+H]+)_Cer(d18:0/C26:0(OH))_C44H89O4N	N/A										N/A	b
718.668	12.2	Positive mode	P12498	2563274	6.06075	0.990508	0.323	0.27128	25	5	13.3333	Sphingolipids	Ceramides (Cer)	125_([M+Na]+)_Cer(d18:0/C26:0(OH))_C44H89O4N	N/A										N/A	b
694.674	12.2	Negative mode	N5450	304228	5.52889	0.965279	-3.48	16.9081	25	5	13.3333	Sphingolipids	Ceramides (Cer)	125_([M-H]-)_Cer(d18:0/C26:0(OH))_C44H89O4N	N/A										N/A	b
680.691	12.7	Positive mode	P11103	4518955	18.3	0.981211	0.693	0.45517	25	5	13.3333	Sphingolipids	Ceramides (Cer)	126_([M+H]+)_Cer(d18:0/C26:0)_C44H89O3N	N/A										N/A	b
536.503	8.2	Positive mode	P6688	472721	12.0053	0.975937	-0.239	22.2858	25	5	13.3333	Sphingolipids	Ceramides (Cer)	138_([M+H]+)_Cer(d18:1/C16:1)_C34H65O3N	536.503	282.276	264.268	252.267							138_([M+H]+)_Cer (d18:1/C16:1)_C34H65O3N	a
566.55	9.9	Positive mode	P7581	1110363	13.3381	0.993628	-0.138	14.5463	25	5	13.3333	Sphingolipids	Ceramides (Cer)	144_([M+H]+)_Cer(d18:1/C18:0)_C36H71O3N	N/A										N/A	b
588.532	9.9	Positive mode	P8172	2371381	4.68138	0.997969	0.283	8.45988	25	5	13.3333	Sphingolipids	Ceramides (Cer)	144_([M+Na]+)_Cer(d18:1/C18:0)_C36H71O3N	N/A										N/A	b
596.56	12.1	Positive mode	P8378	333245	15.4926	0.989107	0.481	19.7473	25	5	13.3333	Sphingolipids	Ceramides (Cer)	147_([M+H]+)_Cer(d18:1/C19:0(OH))_C37H73O4N	N/A										N/A	b
622.612	11.3	Positive mode	P9161	986637	15.4596	0.994913	1.481	19.4509	25	5	13.3333	Sphingolipids	Ceramides (Cer)	160_([M+H]+)_Cer(d18:1/C22:0)_C40H79O3N	N/A										N/A	b
604.602	11.3	Positive mode	P8635	1361592	16.538	0.994082	2.736	12.9313	25	5	13.3333	Sphingolipids	Ceramides (Cer)	160_([M+H-H2O]+)_Cer(d18:1/C22:0)_C40H79O3N	N/A										N/A	b
644.595	11.3	Positive mode	P9870	1689364	3.54114	0.991162	-0.207	9.11406	25	5	13.3333	Sphingolipids	Ceramides (Cer)	160_([M+Na]+)_Cer(d18:1/C22:0)_C40H79O3N	N/A										N/A	b
620.596	10.3	Positive mode	P9097	764907	12.039	0.99276	0.921	9.92887	25	5	13.3333	Sphingolipids	Ceramides (Cer)	162_([M+H]+)_Cer(d18:1/C22:1)_C40H77O3N	N/A										N/A	b
652.623	11.6	Positive mode	P10145	439832	13.3122	0.994916	0.746	11.444	25	5	13.3333	Sphingolipids	Ceramides (Cer)	163_([M+H]+)_Cer(d18:1/C23:0(OH))_C41H81O4N	N/A										N/A	b
636.629	11.6	Positive mode	P9625	655255	11.3801	0.988947	-0.201	23.18	25	5	13.3333	Sphingolipids	Ceramides (Cer)	164_([M+H]+)_Cer(d18:1/C23:0)_C41H81O3N	N/A										N/A	b
618.617	11.6	Positive mode	P9034	735779	15.8485	0.98708	2.27	8.09697	25	5	13.3333	Sphingolipids	Ceramides (Cer)	164_([M+H-H2O]+)_Cer(d18:1/C23:0)_C41H81O3N	N/A										N/A	b
650.607	10.2	Positive mode	P10061	727565	11.0799	0.986047	0.518	15.3681	25	5	13.3333	Sphingolipids	Ceramides (Cer)	165_([M+H]+)_Cer(d18:1/C23:1(OH))_C41H79O4N	N/A										N/A	b
634.612	10.6	Positive mode	P9553	1583890	12.476	0.988888	1.137	9.84875	25	5	13.3333	Sphingolipids	Ceramides (Cer)	166_([M+H]+)_Cer(d18:1/C23:1)_C41H79O3N	N/A										N/A	b
650.644	11.9	Positive mode	P10069	1690054	16.1456	0.987052	0.802	7.92689	25	5	13.3333	Sphingolipids	Ceramides (Cer)	168_([M+H]+)_Cer(d18:1/C24:0)_C42H83O3N	650.644	264.267									168_([M+H]+)_Cer (d18:1/C24:0)_C42H83O3N	a
632.633	11.9	Positive mode	P9494	1806738	14.9764	0.988762	1.982	4.65796	25	5	13.3333	Sphingolipids	Ceramides (Cer)	168_([M+H-H2O]+)_Cer(d18:1/C24:0)_C42H83O3N	632.633	264.268									168_([M+H-H2O]+)_Cer (d18:1/C24:0)_C42H83O3N	a
672.625	11.9	Positive mode	P10811	2990823	3.15155	0.992814	0.991	3.32838	25	5	13.3333	Sphingolipids	Ceramides (Cer)	168_([M+Na]+)_Cer(d18:1/C24:0)_C42H83O3N	N/A										N/A	b
664.622	10.5	Positive mode	P10523	3390964	12.1968	0.982338	1.184	5.75971	25	5	13.3333	Sphingolipids	Ceramides (Cer)	169_([M+H]+)_Cer(d18:1/C24:1(OH))_C42H81O4N	N/A										N/A	b
648.628	10.9	Positive mode	P9988	4668855	19.0561	0.978543	-0.0435	10.8788	25	5	13.3333	Sphingolipids	Ceramides (Cer)	170_([M+H]+)_Cer(d18:1/C24:1)_C42H81O3N	648.628	264.268									170_([M+H]+)_Cer (d18:1/C24:1)_C42H81O3N	a
680.654	11.8	Positive mode	P11100	371837	12.4912	0.97609	0.568	27.622	25	5	13.3333	Sphingolipids	Ceramides (Cer)	171_([M+H]+)_Cer(d18:1/C25:0(OH))_C43H85O4N	N/A										N/A	b
702.636	11.8	Positive mode	P11902	646128	2.55657	0.977202	0.33	9.1652	25	5	13.3333	Sphingolipids	Ceramides (Cer)	171_([M+Na]+)_Cer(d18:1/C25:0(OH))_C43H85O4N	N/A										N/A	b
678.643	11.8	Negative mode	N5150	179300	5.44219	0.958118	-2.825	27.646	25	5	13.3333	Sphingolipids	Ceramides (Cer)	171_([M-H]-)_Cer(d18:1/C25:0(OH))_C43H85O4N	N/A										N/A	b
664.659	12.3	Positive mode	P10528	755051	14.1736	0.985058	0.407	8.0368	25	5	13.3333	Sphingolipids	Ceramides (Cer)	172_([M+H]+)_Cer(d18:1/C25:0)_C43H85O3N	N/A										N/A	b
646.649	12.3	Positive mode	P9923	722586	17.88	0.989458	2.324	5.06696	25	5	13.3333	Sphingolipids	Ceramides (Cer)	172_([M+H-H2O]+)_Cer(d18:1/C25:0)_C43H85O3N	N/A										N/A	b
678.639	10.9	Positive mode	P11024	2667597	13.3587	0.985902	0.496	16.3123	25	5	13.3333	Sphingolipids	Ceramides (Cer)	173_([M+H]+)_Cer(d18:1/C25:1(OH))_C43H83O4N	N/A										N/A	b
692.658	12.1	Negative mode	N5407	260173	10.2087	0.903689	-2.985	15.0753	25	5	13.3333	Sphingolipids	Ceramides (Cer)	175_([M-H]-)_Cer(d18:1/C26:0(OH))_C44H87O4N	N/A										N/A	b
678.675	12.6	Positive mode	P11028	1548153	16.9993	0.977391	0.327	12.2537	25	5	13.3333	Sphingolipids	Ceramides (Cer)	176_([M+H]+)_Cer(d18:1/C26:0)_C44H87O3N	N/A										N/A	b
660.664	12.6	Positive mode	P10385	1201178	19.4499	0.988437	2.352	5.89048	25	5	13.3333	Sphingolipids	Ceramides (Cer)	176_([M+H-H2O]+)_Cer(d18:1/C26:0)_C44H87O3N	N/A										N/A	b
692.654	11.2	Positive mode	P11558	5423592	12.3819	0.986222	1.28	6.1982	25	5	13.3333	Sphingolipids	Ceramides (Cer)	177_([M+H]+)_Cer(d18:1/C26:1(OH))_C44H85O4N	N/A										N/A	b
676.659	11.6	Positive mode	P10953	2699114	11.7068	0.98688	0.548	3.68808	25	5	13.3333	Sphingolipids	Ceramides (Cer)	178_([M+H]+)_Cer(d18:1/C26:1)_C44H85O3N	N/A										N/A	b
592.529	8.7	Positive mode	P8256	845867	14.8829	0.999201	0.822	14.9291	25	5	13.3333	Sphingolipids	Ceramides (Cer)	189_([M+H]+)_Cer(d18:2/C19:1(OH))_C37H69O4N	N/A										N/A	b
509.456	9.5	Positive mode	P6003	4270899	10.3534	0.992638	2.13	7.55687	25	5	13	Glycerolipids	Diacylglycerols (DG)	5414_([M+H-H2O]+)_DG29a:0_C32H62O5	N/A										N/A	b
549.448	9.5	Positive mode	P7056	4998232	4.2386	0.996174	0.178	10.1384	25	5	13	Glycerolipids	Diacylglycerols (DG)	5414_([M+Na]+)_DG29a:0_C32H62O5	N/A										N/A	b
537.487	10.2	Positive mode	P6724	7966846	10.6824	0.994395	1.46	7.71471	25	5	13	Glycerolipids	Diacylglycerols (DG)	5440_([M+H-H2O]+)_DG31a:0_C34H66O5	N/A										N/A	b
577.48	10.2	Positive mode	P7880	9399301	2.53675	0.996409	-0.177	7.79979	25	5	13	Glycerolipids	Diacylglycerols (DG)	5440_([M+Na]+)_DG31a:0_C34H66O5	N/A										N/A	b
572.524	10.1	Positive mode	P7750	3990690	8.46576	0.977795	-0.172	8.52563	25	5	13	Glycerolipids	Diacylglycerols (DG)	5440_([M+NH4]+)_DG31a:0_C34H66O5	N/A										N/A	b
575.464	9.8	Positive mode	P7829	6578636	4.24229	0.996575	0.257	8.08807	25	5	13	Glycerolipids	Diacylglycerols (DG)	5441_([M+Na]+)_DG31a:1_C34H64O5	N/A										N/A	b
570.509	9.8	Positive mode	P7695	3043343	8.14876	0.995322	0.0908	11.6598	25	5	13	Glycerolipids	Diacylglycerols (DG)	5441_([M+NH4]+)_DG31a:1_C34H64O5	N/A										N/A	b
549.487	10.2	Positive mode	P7063	10726430	7.26051	0.996066	1.611	6.70524	25	5	13	Glycerolipids	Diacylglycerols (DG)	5454_([M+H-H2O]+)_DG32a:1_C35H66O5	N/A										N/A	b
589.48	10.1	Positive mode	P8186	17893910	2.25477	0.998513	-0.00373	7.44512	25	5	13	Glycerolipids	Diacylglycerols (DG)	5454_([M+Na]+)_DG32a:1_C35H66O5	N/A										N/A	b
584.524	10.1	Positive mode	P8079	7626491	4.97414	0.99604	-0.168	5.72521	25	5	13	Glycerolipids	Diacylglycerols (DG)	5454_([M+NH4]+)_DG32a:1_C35H66O5	N/A										N/A	b
587.464	9.7	Positive mode	P8147	7338415	3.07596	0.997155	0.592	3.07767	25	5	13	Glycerolipids	Diacylglycerols (DG)	5458_([M+Na]+)_DG32a:2_C35H64O5	N/A										N/A	b
582.509	9.7	Positive mode	P8023	3879328	7.34492	0.995329	0.261	9.47556	25	5	13	Glycerolipids	Diacylglycerols (DG)	5458_([M+NH4]+)_DG32a:2_C35H64O5	N/A										N/A	b
605.511	10.8	Positive mode	P8664	5164230	4.11798	0.965996	0.327	5.84405	25	5	13	Glycerolipids	Diacylglycerols (DG)	5466_([M+Na]+)_DG33a:0_C36H70O5	N/A										N/A	b
600.555	10.8	Positive mode	P8490	4564941	6.11148	0.980073	0.669	6.44326	25	5	13	Glycerolipids	Diacylglycerols (DG)	5466_([M+NH4]+)_DG33a:0_C36H70O5	600.555	327.252	313.273								5466_([M+NH4]+)_DG 33a:0_C36H70O5	a
563.503	10.5	Positive mode	P7481	4664054	8.35447	0.995208	2.369	8.0132	25	5	13	Glycerolipids	Diacylglycerols (DG)	5468_([M+H-H2O]+)_DG33a:1_C36H68O5	N/A										N/A	b
603.495	10.4	Positive mode	P8580	7029731	2.30437	0.997149	0.742	6.0711	25	5	13	Glycerolipids	Diacylglycerols (DG)	5468_([M+Na]+)_DG33a:1_C36H68O5	N/A										N/A	b
598.539	10.4	Positive mode	P8438	3685126	6.31151	0.948659	0.755	3.15223	25	5	13	Glycerolipids	Diacylglycerols (DG)	5468_([M+NH4]+)_DG33a:1_C36H68O5	N/A										N/A	b
577.518	10.8	Positive mode	P7890	22421390	7.14707	0.997567	2.052	4.73384	25	5	13	Glycerolipids	Diacylglycerols (DG)	5481_([M+H-H2O]+)_DG34a:1_C37H70O5	N/A										N/A	b
617.511	10.8	Positive mode	P8994	28433960	4.05471	0.998823	0.644	3.55763	25	5	13	Glycerolipids	Diacylglycerols (DG)	5481_([M+Na]+)_DG34a:1_C37H70O5	N/A										N/A	b
612.555	10.7	Positive mode	P8860	21275030	3.90454	0.997613	0.819	3.68027	25	5	13	Glycerolipids	Diacylglycerols (DG)	5481_([M+NH4]+)_DG34a:1_C37H70O5	612.555	339.289	313.273								5481_([M+NH4]+)_DG 34a:1_C37H70O5	a
615.495	10.4	Positive mode	P8936	19225160	1.34531	0.9953	0.728	5.98366	25	5	13	Glycerolipids	Diacylglycerols (DG)	5485_([M+Na]+)_DG34a:2_C37H68O5	N/A										N/A	b
610.54	10.4	Positive mode	P8810	10949760	3.09666	0.997898	0.576	3.53036	25	5	13	Glycerolipids	Diacylglycerols (DG)	5485_([M+NH4]+)_DG34a:2_C37H68O5	N/A										N/A	b
628.587	9.9	Positive mode	P9346	362374	8.23619	0.992009	0.48	25.2664	25	5	13	Glycerolipids	Diacylglycerols (DG)	5493_([M+NH4]+)_DG35a:0_C38H74O5	N/A										N/A	b
589.518	10.7	Positive mode	P8189	1484788	8.47296	0.985358	3.028	28.5094	25	5	13	Glycerolipids	Diacylglycerols (DG)	5498_([M+H-H2O]+)_DG35a:2_C38H70O5	N/A										N/A	b
629.511	10.7	Positive mode	P9373	1757003	4.2109	0.989754	0.314	16.5181	25	5	13	Glycerolipids	Diacylglycerols (DG)	5498_([M+Na]+)_DG35a:2_C38H70O5	N/A										N/A	b
624.555	10.7	Positive mode	P9220	1493409	6.12208	0.996008	1.604	12.4781	25	5	13	Glycerolipids	Diacylglycerols (DG)	5498_([M+NH4]+)_DG35a:2_C38H70O5	N/A										N/A	b
603.534	11	Positive mode	P8587	18151220	8.62328	0.993231	2.875	10.5894	25	5	13	Glycerolipids	Diacylglycerols (DG)	5511_([M+H-H2O]+)_DG36a:2_C39H72O5	N/A										N/A	b
638.571	11	Positive mode	P9697	23863050	6.02921	0.997955	1.021	14.6376	25	5	13	Glycerolipids	Diacylglycerols (DG)	5511_([M+NH4]+)_DG36a:2_C39H72O5	327.336										5511_([M+NH4]+)_DG 36a:2_C39H72O5	a
601.518	10.6	Positive mode	P8520	8341521	5.18055	0.998383	1.97	14.094	25	5	13	Glycerolipids	Diacylglycerols (DG)	5512_([M+H-H2O]+)_DG36a:3_C39H70O5	N/A										N/A	b
641.51	10.6	Positive mode	P9785	17574100	1.65632	0.999228	1.088	2.05526	25	5	13	Glycerolipids	Diacylglycerols (DG)	5512_([M+Na]+)_DG36a:3_C39H70O5	N/A										N/A	b
636.555	10.6	Positive mode	P9617	13345670	1.94653	0.998721	0.945	4.05039	25	5	13	Glycerolipids	Diacylglycerols (DG)	5512_([M+NH4]+)_DG36a:3_C39H70O5	636.555	339.288	337.272								5512_([M+NH4]+)_DG 36a:3_C39H70O5	a
599.503	10.1	Positive mode	P8465	1495848	4.82061	0.997732	1.56	16.5052	25	5	13	Glycerolipids	Diacylglycerols (DG)	5513_([M+H-H2O]+)_DG36a:4_C39H68O5	N/A										N/A	b
639.495	10.1	Positive mode	P9731	6916676	2.55494	0.996132	0.231	1.64544	25	5	13	Glycerolipids	Diacylglycerols (DG)	5513_([M+Na]+)_DG36a:4_C39H68O5	N/A										N/A	b
634.54	10.1	Positive mode	P9544	4589310	2.43166	0.997432	0.239	28.6813	25	5	13	Glycerolipids	Diacylglycerols (DG)	5513_([M+NH4]+)_DG36a:4_C39H68O5	634.54	337.273									5513_([M+NH4]+)_DG 36a:4_C39H68O5	a
632.524	9.7	Positive mode	P9477	949223	7.81085	0.992499	0.635	27.178	25	5	13	Glycerolipids	Diacylglycerols (DG)	5514_([M+NH4]+)_DG36a:5_C39H66O5	N/A										N/A	b
671.559	11.6	Positive mode	P10769	1044652	4.85317	0.996027	-2.014	10.4472	25	5	13	Glycerolipids	Diacylglycerols (DG)	5537_([M+Na]+)_DG38a:2_C41H76O5	N/A										N/A	b
666.602	11.6	Positive mode	P10591	752071	6.41208	0.994673	0.828	13.4254	25	5	13	Glycerolipids	Diacylglycerols (DG)	5537_([M+NH4]+)_DG38a:2_C41H76O5	N/A										N/A	b
690.601	10.2	Positive mode	P11476	413050	7.0602	0.973404	2.537	6.31354	25	5	13	Glycerolipids	Diacylglycerols (DG)	5565_([M+NH4]+)_DG40a:4_C43H76O5	N/A										N/A	b
712.68	11.8	Positive mode	P12270	2620999	13.3835	0.990548	0.844	0.88659	25	5	13	Glycerolipids	Diacylglycerols (DG)	5571_([M+NH4]+)_DG41a:0_C44H86O5	N/A										N/A	b
726.696	12.1	Positive mode	P12792	1380369	13.3186	0.989256	0.622	3.30645	25	5	13	Glycerolipids	Diacylglycerols (DG)	5584_([M+NH4]+)_DG42a:0_C45H88O5	N/A										N/A	b
710.571	8.8	Positive mode	P12189	2478487	12.7475	0.995572	0.636	11.7769	25	5	13	Glycerolipids	Diacylglycerols (DG)	5595_([M+NH4]+)_DG42a:8_C45H72O5	N/A										N/A	b
740.712	12.4	Positive mode	P13291	2241367	14.2221	0.988578	0.542	2.35214	25	5	13	Glycerolipids	Diacylglycerols (DG)	5597_([M+NH4]+)_DG43a:0_C46H90O5	N/A										N/A	b
728.617	6.8	Positive mode	P12858	1023979	16.4197	0.991842	1.375	9.02858	25	5	13	Glycerolipids	Diacylglycerols (DG)	5606_([M+NH4]+)_DG43a:6_C46H78O5	N/A										N/A	b
754.727	12.7	Positive mode	P13736	1600354	21.3849	0.977061	1.129	2.51225	25	5	13	Glycerolipids	Diacylglycerols (DG)	5610_([M+NH4]+)_DG44a:0_C47H92O5	N/A										N/A	b
756.649	6.8	Positive mode	P13788	2023880	11.6977	0.993723	1.324	4.49728	25	5	13	Glycerolipids	Diacylglycerols (DG)	5632_([M+NH4]+)_DG45a:6_C48H82O5	N/A										N/A	b
754.633	12.8	Positive mode	P13727	1565983	18.0761	0.98956	0.731	4.86856	25	5	13	Glycerolipids	Diacylglycerols (DG)	5633_([M+NH4]+)_DG45a:7_C48H80O5	N/A										N/A	b
755.558	11.8	Positive mode	P13743	262536	4.29713	0.991012	-0.466	15.1315	25	5	13	Glycerolipids	Diacylglycerols (DG)	5635_([M+Na]+)_DG45a:9_C48H76O5	N/A										N/A	b
750.603	11.8	Positive mode	P13589	453507	12.9605	0.985447	-1.13	11.6997	25	5	13	Glycerolipids	Diacylglycerols (DG)	5635_([M+NH4]+)_DG45a:9_C48H76O5	N/A										N/A	b
788.709	12.4	Positive mode	P14799	288374	6.12247	0.9714	3.679	16.9718	25	5	13	Glycerolipids	Diacylglycerols (DG)	5656_([M+NH4]+)_DG47a:4_C50H90O5	N/A										N/A	b
255.233	5.9	Negative mode	N355	19792630	3.19797	0.993324	-0.965	11.041	25	1.16667	9	Fatty Acyls	Free fatty acids (FA)	18_([M-H]-)_FAC16:0_C16H32O2	255.233	237.222									18_([M-H]-)_FA C16:0_C16H32O2	a
271.229	4.9	Negative mode	N435	9702020	7.34073	0.98663	-3.065	12.6934	25	1.16667	9	Fatty Acyls	Free fatty acids (FA)	19_([M-H]-)_FAC16:0(OH)_C16H32O3	N/A										N/A	b
283.264	6.7	Negative mode	N511	10062740	3.82075	0.931343	-0.87	22.4446	25	1.16667	9	Fatty Acyls	Free fatty acids (FA)	26_([M-H]-)_FAC18:0_C18H36O2	283.264	265.253									26_([M-H]-)_FA C18:0_C18H36O2	a
299.26	3.6	Negative mode	N608	6299643	13.2506	0.881438	-2.444	12.4577	25	1.16667	9	Fatty Acyls	Free fatty acids (FA)	27_([M-H]-)_FAC18:0(OH)_C18H36O3	299.259	281.249									27_([M-H]-)_FA C18:0 (OH)_C18H36O3	a
281.249	6.1	Negative mode	N492	3187362	4.5817	0.992107	-1.765	17.687	25	1.16667	9	Fatty Acyls	Free fatty acids (FA)	30_([M-H]-)_FAC18:1_C18H34O2	N/A										N/A	b
279.234	5.6	Negative mode	N478	1630581	3.98497	0.994726	-2.673	22.4347	25	1.16667	9	Fatty Acyls	Free fatty acids (FA)	34_([M-H]-)_FAC18:2_C18H32O2	N/A										N/A	b
295.229	2.5	Negative mode	N578	2912490	13.073	0.974876	-2.477	23.138	25	1.16667	9	Fatty Acyls	Free fatty acids (FA)	35_([M-H]-)_FAC18:2(OH)_C18H32O3	295.228	277.217									35_([M-H]-)_FA C18:2 (OH)_C18H32O3	a
383.354	8.1	Negative mode	N1213	15302600	1.28614	0.987341	-1.647	8.53923	25	1.16667	9	Fatty Acyls	Free fatty acids (FA)	57_([M-H]-)_FAC24:0(OH)_C24H48O3	383.353	337.348	365.342								57_([M-H]-)_FA C24:0 (OH)_C24H48O3	a
411.385	8.8	Negative mode	N1487	8244906	1.42603	0.987795	-1.535	9.24945	25	1.16667	9	Fatty Acyls	Free fatty acids (FA)	66_([M-H]-)_FAC26:0(OH)_C26H52O3	411.384	365.379									66_([M-H]-)_FA C26:0 (OH)_C26H52O3	a
1151.71	7.7	Negative mode	N10819	659170	18.9101	0.929994	-0.966	1.27172	25	5	13.3333	Sphingolipids	Gangliosides (SGL)	7014_([M-H]-)_GM3(d18:1/16:0)_C57H104N2O21	N/A										N/A	b
1179.74	8.2	Negative mode	N10920	769434	4.10967	0.994326	-0.943	1.01008	25	5	13.3333	Sphingolipids	Gangliosides (SGL)	7018_([M-H]-)_GM3(d18:1/18:0)_C59H108N2O21	290.089	87.007	1179.73								7018_([M-H]-)_GM3 (d18:1/18:0)_C59H108N2O21	a
1261.82	9.5	Negative mode	N11130	731109	4.11114	0.990911	-0.288	1.75877	25	5	13.3333	Sphingolipids	Gangliosides (SGL)	7029_([M-H]-)_GM3(d18:1/24:1)_C65H118N2O21	290.088	1261.81									7029_([M-H]-)_GM3 (d18:1/24:1)_C65H118N2O21	a
1263.83	10.1	Negative mode	N11136	306516	7.82563	0.985616	-0.722	0.28099	25	5	13.3333	Sphingolipids	Gangliosides (SGL)	7031_([M-H]-)_GM3(d18:1/24:0)_C65H120N2O21	N/A										N/A	b
1382.82	8	Negative mode	N11458	530257	6.13621	0.98955	0.478	1.73744	25	5	13.3333	Sphingolipids	Gangliosides (SGL)	7040_([M-H]-)_GM2(d18:1/18:0)_C67H121N3O26	290.089	1382.81									7040_([M-H]-)_GM2 (d18:1/18:0)_C67H121N3O26	a
734.914	8	Negative mode	N6132	336139	15.4557	0.982999	-0.97	12.3007	25	5	13.3333	Sphingolipids	Gangliosides (SGL)	7052_([M-2H]2-)_GD3(d18:1/18:0)_C70H125N3O29	290.088										7052_([M-2H]2-)_GD3 (d18:1/18:0)_C70H125N3O29	a
1470.83	8	Negative mode	N11603	1297390	4.16363	0.989346	0.0721	4.33818	25	5	13.3333	Sphingolipids	Gangliosides (SGL)	7052_([M-H]-)_GD3(d18:1/18:0)_C70H125N3O29	290.088	581.185	1179.74	1470.82	537.194						7052_([M-H]-)_GD3 (d18:1/18:0)_C70H125N3O29	a
836.454	7.9	Negative mode	N7928	1234487	5.10019	0.991271	-0.987	4.2335	25	5	13.3333	Sphingolipids	Gangliosides (SGL)	7088_([M-2H]2-)_GD2(d18:1/18:0)_C78H138N4O34	290.089										7088_([M-2H]2-)_GD2 (d18:1/18:0)_C78H138N4O34	a
850.47	8.4	Negative mode	N8177	584785	5.48651	0.996236	-1.5	0.94591	25	5	13.3333	Sphingolipids	Gangliosides (SGL)	7090_([M-2H]2-)_GD2(d18:1/20:0)_C80H142N4O34	N/A										N/A	b
1544.87	7.9	Negative mode	N11724	3194566	5.66709	0.988107	0.509	3.01045	25	5	13.3333	Sphingolipids	Gangliosides (SGL)	7128_([M-H]-)_GM1(d18:1/18:0)_C73H131N3O31	N/A										N/A	b
1572.9	8.4	Negative mode	N11780	1378590	3.34821	0.990438	0.0547	3.68422	25	5	13.3333	Sphingolipids	Gangliosides (SGL)	7130_([M-H]-)_GM1(d18:1/20:0)_C75H135N3O31	290.089	1572.9									7130_([M-H]-)_GM1 (d18:1/20:0)_C75H135N3O31	a
917.481	7.7	Negative mode	N9178	10852290	12.7351	0.965114	-1.54	3.44467	25	5	13.3333	Sphingolipids	Gangliosides (SGL)	7143_([M-2H]2-)_GD1(d18:1/18:0)_C84H148N4O39	290.088	87.0071	917.477	581.184							7143_([M-2H]2-)_GD1 (d18:1/18:0)_C84H148N4O39	a
1835.96	7.7	Negative mode	N11952	122076	18.7936	0.9666	0.0572	4.85896	25	5	13.3333	Sphingolipids	Gangliosides (SGL)	7143_([M-H]-)_GD1(d18:1/18:0)_C84H148N4O39	N/A										N/A	b
938.487	7.7	Negative mode	N9465	296930	12.5324	0.978084	-1.844	5.32807	25	5	13.3333	Sphingolipids	Gangliosides (SGL)	7144_([M-2H]2-)_OAc-GD1(d18:1/18:0)_C86H150N4O40	N/A										N/A	b
930.489	7.9	Negative mode	N9366	250484	14.825	0.953426	-1.492	17.8803	25	5	13.3333	Sphingolipids	Gangliosides (SGL)	7145_([M-2H]2-)_GD1(d18:1/20:1)_C86H150N4O39	290.087	87.007									7145_([M-2H]2-)_GD1 (d18:1/20:1)_C86H150N4O39	a
931.497	8.3	Negative mode	N9379	7835974	6.33382	0.991708	-1.571	3.43128	25	5	13.3333	Sphingolipids	Gangliosides (SGL)	7147_([M-2H]2-)_GD1(d18:1/20:0)_C86H152N4O39	290.088	87.0069	931.495								7147_([M-2H]2-)_GD1 (d18:1/20:0)_C86H152N4O39	a
952.502	8.3	Negative mode	N9627	313495	7.39006	0.988415	-1.554	20.3211	25	5	13.3333	Sphingolipids	Gangliosides (SGL)	7148_([M-2H]2-)_OAc-GD1(d18:1/20:0)_C88H154N4O40	N/A										N/A	b
657.435	5.4	Positive mode	P10279	1067922	8.30417	0.996574	1.764	0.42408	25	5	13.3333	Glycerophospholipids	Glycerophosphates (PA)	3128_([M+NH4]+)_PA32:4_C35H60O8P	N/A										N/A	b
655.419	5.1	Positive mode	P10220	949186	4.76419	0.994287	1.846	16.7842	25	5	13.3333	Glycerophospholipids	Glycerophosphates (PA)	3129_([M+NH4]+)_PA32:5_C35H58O8P	N/A										N/A	b
689.496	7	Positive mode	P11423	3514458	19.3615	0.968929	2.842	6.92669	25	5	13.3333	Glycerophospholipids	Glycerophosphates (PA)	3138_([M+NH4]+)_PA34:2_C37H68O8P	N/A										N/A	b
736.584	8.4	Positive mode	P13129	557667	15.2566	0.994049	0.726	13.9281	25	5	13.3333	Glycerophospholipids	Glycerophosphates (PA)	3159_([M+NH4]+)_PA37:0_C40H79O8P	N/A										N/A	b
750.598	8.9	Positive mode	P13587	505197	11.763	0.993698	3.044	24.8928	25	5	13.3333	Glycerophospholipids	Glycerophosphates (PA)	3166_([M+NH4]+)_PA38:0_C41H81O8P	N/A										N/A	b
750.599	6.8	Positive mode	P13588	7850249	2.69146	0.900746	1.179	11.6146	25	5	13.3333	Glycerophospholipids	Glycerophosphates (PA)	3166_([M+NH4]+)_PA38:0_C41H81O8P	N/A										N/A	b
778.63	6.8	Positive mode	P14493	3998991	12.6894	0.980207	1.522	9.57687	25	5	13.3333	Glycerophospholipids	Glycerophosphates (PA)	3185_([M+NH4]+)_PA40:0_C43H85O8P	N/A										N/A	b
678.506	7.7	Positive mode	P11007	4457880	16.6349	0.998999	0.715	2.7216	25	5	13.3333	Glycerophospholipids	Glycerophosphocholines (PC)	3408_([M+H]+)_PC28a:0_C36H72NO8P	678.506	184.073	89.0599	86.0967							3408_([M+H]+)_PC 28a:0_C36H72NO8P	a
722.5	7.7	Negative mode	N5928	1014004	4.1819	0.986947	-2.684	18.5045	25	5	13.3333	Glycerophospholipids	Glycerophosphocholines (PC)	3408_([M-H+CHO2]-)_PC28a:0_C36H72NO8P	227.201										3408_([M-H+CHO2]-)_PC 28a:0_C36H72NO8P	a
692.521	8	Positive mode	P11544	7298722	14.8351	0.999392	0.917	0.74209	25	5	13.3333	Glycerophospholipids	Glycerophosphocholines (PC)	3417_([M+H]+)_PC29a:0_C37H74NO8P	692.521	184.073	86.0966								3417_([M+H]+)_PC 29a:0_C37H74NO8P	a
706.537	8.3	Positive mode	P12044	101705300	14.413	0.999597	0.969	2.21167	25	5	13.3333	Glycerophospholipids	Glycerophosphocholines (PC)	3426_([M+H]+)_PC30a:0_C38H76NO8P	706.537	184.073	86.0967								3426_([M+H]+)_PC 30a:0_C38H76NO8P	a
750.531	8.3	Negative mode	N6425	21016140	2.21866	0.98723	-2.184	4.3486	25	5	13.3333	Glycerophospholipids	Glycerophosphocholines (PC)	3426_([M-H+CHO2]-)_PC30a:0_C38H76NO8P	255.233	227.201	168.042	690.506							3426_([M-H+CHO2]-)_PC 30a:0_C38H76NO8P	a
704.521	7.9	Positive mode	P11956	4084957	13.7975	0.999333	1.469	4.73611	25	5	13.3333	Glycerophospholipids	Glycerophosphocholines (PC)	3427_([M+H]+)_PC30a:1_C38H74NO8P	704.521	184.073	104.107	89.0599	86.0967						3427_([M+H]+)_PC 30a:1_C38H74NO8P	a
748.515	8	Negative mode	N6390	881912	8.79867	0.975756	-2.123	7.24129	25	5	13.3333	Glycerophospholipids	Glycerophosphocholines (PC)	3427_([M-H+CHO2]-)_PC30a:1_C38H74NO8P//5027_([M-H]-)_PSa33:0_C39H76NO10P	253.218	227.201	688.54								3427_([M-H+CHO2]-)_PC 30a:1_C38H74NO8P	a
692.558	8.7	Positive mode	P11546	3879226	14.3587	0.999544	0.462	0.37955	25	5	13.3333	Glycerophospholipids	Glycerophosphocholines (PC)	3432_([M+H]+)_PC30e:0_C38H78NO7P	692.558	184.073	86.0967								3432_([M+H]+)_PC 30e:0_C38H78NO7P	a
714.54	8.7	Positive mode	P12325	337180	24.4602	0.985749	-0.0493	14.6159	25	5	13.3333	Glycerophospholipids	Glycerophosphocholines (PC)	3432_([M+Na]+)_PC30e:0_C38H78NO7P//3459_([M+H]+)_PC32e:3orPC32p:2_C40H76NO7P	N/A										N/A	b
736.553	8.8	Negative mode	N6153	621912	2.51157	0.988883	-3.943	16.5623	25	5	13.3333	Glycerophospholipids	Glycerophosphocholines (PC)	3432_([M-H+CHO2]-)_PC30e:0_C38H78NO7P	N/A										N/A	b
690.542	8.7	Positive mode	P11468	6001986	12.9011	0.998692	0.391	0.78232	25	5	13.3333	Glycerophospholipids	Glycerophosphocholines (PC)	3433_([M+H]+)_PC30e:1orPC30p:0_C38H76NO7P	690.542	184.073	89.0598	86.0966							3433_([M+H]+)_PC 30e:1 or PC 30p:0_C38H76NO7P	a
734.536	8.8	Negative mode	N6128	1019187	5.05486	0.987005	-2.933	5.56989	25	5	13.3333	Glycerophospholipids	Glycerophosphocholines (PC)	3433_([M-H+CHO2]-)_PC30e:1orPC30p:0_C38H76NO7P//5140_([M-H]-)_PSe33:0_C39H78NO9P	227.201	674.512									3433_([M-H+CHO2]-)_PC 30e:1 or PC 30p:0_C38H76NO7P	a
720.553	8.6	Positive mode	P12566	23659360	15.5895	0.99955	1.02	1.42939	25	5	13.3333	Glycerophospholipids	Glycerophosphocholines (PC)	3436_([M+H]+)_PC31a:0_C39H78NO8P	720.553	184.073	86.0967								3436_([M+H]+)_PC 31a:0_C39H78NO8P	a
764.547	8.6	Negative mode	N6686	5115118	10.0634	0.989376	-3.256	22.5046	25	5	13.3333	Glycerophospholipids	Glycerophosphocholines (PC)	3436_([M-H+CHO2]-)_PC31a:0_C39H78NO8P	241.217	255.233	704.523								3436_([M-H+CHO2]-)_PC 31a:0_C39H78NO8P	a
718.537	8.2	Positive mode	P12479	5065886	16.2039	0.997003	0.953	0.30474	25	5	13.3333	Glycerophospholipids	Glycerophosphocholines (PC)	3437_([M+H]+)_PC31a:1_C39H76NO8P	718.537	184.073	89.0598	86.0967							3437_([M+H]+)_PC 31a:1_C39H76NO8P	a
706.573	9	Positive mode	P12046	1142827	10.3236	0.994083	1.0895	11.8598	25	5	13.3333	Glycerophospholipids	Glycerophosphocholines (PC)	3443_([M+H]+)_PC31e:0_C39H80NO7P	184.073	89.0598	86.0966								3443_([M+H]+)_PC 31e:0_C39H80NO7P	a
704.558	9	Positive mode	P11959	1513502	15.4573	0.985485	0.88	4.41895	25	5	13.3333	Glycerophospholipids	Glycerophosphocholines (PC)	3444_([M+H]+)_PC31e:1orPC31p:0_C39H78NO7P	704.558	184.073	89.0599	86.0966							3444_([M+H]+)_PC 31e:1 or PC 31p:0_C39H78NO7P	a
734.569	8.9	Positive mode	P13049	695294900	14.2403	0.99974	0.388	3.00984	25	5	13.3333	Glycerophospholipids	Glycerophosphocholines (PC)	3449_([M+H]+)_PC32a:0_C40H80NO8P//5612_([M+NH4]+)_DG44a:10_C47H72O5	734.569	184.073	86.0967								3449_([M+H]+)_PC 32a:0_C40H80NO8P	a
756.55	8.9	Positive mode	P13771	41791240	15.2956	0.99864	1.626	0.14689	25	5	13.3333	Glycerophospholipids	Glycerophosphocholines (PC)	3449_([M+Na]+)_PC32a:0_C40H80NO8P	756.55	697.474	573.482	184.073	146.981	86.0957					3449_([M+Na]+)_PC 32a:0_C40H80NO8P	a
778.562	8.9	Negative mode	N6927	122410200	1.69504	0.987029	-2.363	5.9921	25	5	13.3333	Glycerophospholipids	Glycerophosphocholines (PC)	3449_([M-H+CHO2]-)_PC32a:0_C40H80NO8P	255.233	718.537									3449_([M-H+CHO2]-)_PC 32a:0_C40H80NO8P	a
732.553	8.6	Positive mode	P12978	234675200	14.0071	0.99926	1.003	2.81597	25	5	13.3333	Glycerophospholipids	Glycerophosphocholines (PC)	3450_([M+H]+)_PC32a:1_C40H78NO8P	732.553	184.073	89.0599	86.0966							3450_([M+H]+)_PC 32a:1_C40H78NO8P	a
754.533	8.6	Positive mode	P13712	10021190	21.0641	0.993426	2.359	1.29838	25	5	13.3333	Glycerophospholipids	Glycerophosphocholines (PC)	3450_([M+Na]+)_PC32a:1_C40H78NO8P	754.533	146.981	86.0965								3450_([M+Na]+)_PC 32a:1_C40H78NO8P	a
776.547	8.6	Negative mode	N6894	48091240	2.28806	0.988922	-2.691	4.74435	25	5	13.3333	Glycerophospholipids	Glycerophosphocholines (PC)	3450_([M-H+CHO2]-)_PC32a:1_C40H78NO8P//5040_([M-H]-)_PSa35:0_C41H80NO10P	253.217	255.233	281.249	227.201							3450_([M-H+CHO2]-)_PC 32a:1_C40H78NO8P	a
730.537	8.2	Positive mode	P12908	7221051	16.3839	0.999158	0.801	15.0954	25	5	13.3333	Glycerophospholipids	Glycerophosphocholines (PC)	3451_([M+H]+)_PC32a:2_C40H76NO8P	730.537	184.073	86.0967								3451_([M+H]+)_PC 32a:2_C40H76NO8P	a
720.589	9.4	Positive mode	P12574	31825670	14.3332	0.998945	0.721	1.21362	25	5	13.3333	Glycerophospholipids	Glycerophosphocholines (PC)	3456_([M+H]+)_PC32e:0_C40H82NO7P	720.587	184.073									3456_([M+H]+)_PC 32e:0_C40H82NO7P	a
764.583	9.4	Negative mode	N6693	4778129	2.29498	0.988278	-3.145	5.42307	25	5	13.3333	Glycerophospholipids	Glycerophosphocholines (PC)	3456_([M-H+CHO2]-)_PC32e:0_C40H82NO7P	255.233	704.559									3456_([M-H+CHO2]-)_PC 32e:0_C40H82NO7P	a
718.573	9.3	Positive mode	P12485	42908190	25.9478	0.96741	0.654	2.00701	25	5	13.3333	Glycerophospholipids	Glycerophosphocholines (PC)	3457_([M+H]+)_PC32e:1orPC32p:0_C40H80NO7P	718.573	184.073	104.107	86.0966							3457_([M+H]+)_PC 32e:1 or PC 32p:0_C40H80NO7P	a
718.574	9	Positive mode	P12486	19440520	14.2258	0.998911	0.236	0.98259	25	5	13.3333	Glycerophospholipids	Glycerophosphocholines (PC)	3457_([M+H]+)_PC32e:1orPC32p:0_C40H80NO7P	718.574	184.073	104.107	86.0966							3457_([M+H]+)_PC 32e:1 or PC 32p:0_C40H80NO7P	a
740.555	9	Positive mode	P13275	1073233	11.1522	0.999023	1.235	0.01567	25	5	13.3333	Glycerophospholipids	Glycerophosphocholines (PC)	3457_([M+Na]+)_PC32e:1orPC32p:0_C40H80NO7P	681.481	184.073	146.981	89.06	86.0967						3457_([M+Na]+)_PC 32e:1 or PC 32p:0_C40H80NO7P	a
762.567	9.4	Negative mode	N6645	6607110	16.7055	0.946192	-2.563	2.42569	25	5	13.3333	Glycerophospholipids	Glycerophosphocholines (PC)	3457_([M-H+CHO2]-)_PC32e:1orPC32p:0_C40H80NO7P//5142_([M-H]-)_PSe35:0_C41H82NO9P	255.233	702.545	464.314								3457_([M-H+CHO2]-)_PC 32e:1 or PC 32p:0_C40H80NO7P	a
762.568	9	Negative mode	N6646	2869959	3.45083	0.981448	-3.087	6.12719	25	5	13.3333	Glycerophospholipids	Glycerophosphocholines (PC)	3457_([M-H+CHO2]-)_PC32e:1orPC32p:0_C40H80NO7P//5142_([M-H]-)_PSe35:0_C41H82NO9P	253.217	702.543	466.329								3457_([M-H+CHO2]-)_PC 32e:1 or PC 32p:0_C40H80NO7P	a
716.558	9	Positive mode	P12397	13480540	13.998	0.999324	0.167	2.87441	25	5	13.3333	Glycerophospholipids	Glycerophosphocholines (PC)	3458_([M+H]+)_PC32e:2orPC32p:1_C40H78NO7P	716.558	184.073	86.0966								3458_([M+H]+)_PC 32e:2 or PC 32p:1_C40H78NO7P	a
738.539	9	Positive mode	P13197	658797	22.3459	0.99468	1.171	20.5238	25	5	13.3333	Glycerophospholipids	Glycerophosphocholines (PC)	3458_([M+Na]+)_PC32e:2orPC32p:1_C40H78NO7P	N/A										N/A	b
760.552	9	Negative mode	N6601	2552591	4.07061	0.985044	-2.504	0.89615	25	5	13.3333	Glycerophospholipids	Glycerophosphocholines (PC)	3458_([M-H+CHO2]-)_PC32e:2orPC32p:1_C40H78NO7P//5173_([M-H]-)_PSp35:0_C41H80NO9P	253.217										3458_([M-H+CHO2]-)_PC 32e:2 or PC 32p:1_C40H78NO7P	a
706.61	11.6	Positive mode	P12055	247232	9.66845	0.975318	0.502	2.20763	25	5	13.3333	Glycerophospholipids	Glycerophosphocholines (PC)	3460_([M+H]+)_PC32eX2:0_C40H84NO6P	N/A										N/A	b
748.584	9.2	Positive mode	P13511	19684480	20.5172	0.965715	0.848	9.30813	25	5	13.3333	Glycerophospholipids	Glycerophosphocholines (PC)	3461_([M+H]+)_PC33a:0_C41H82NO8P	748.584	184.073	86.0965								3461_([M+H]+)_PC 33a:0_C41H82NO8P	a
792.577	9.2	Negative mode	N7165	3099609	2.67573	0.974738	-1.879	15.9661	25	5	13.3333	Glycerophospholipids	Glycerophosphocholines (PC)	3461_([M-H+CHO2]-)_PC33a:0_C41H82NO8P	255.233	269.249									3461_([M-H+CHO2]-)_PC 33a:0_C41H82NO8P	a
746.568	8.8	Positive mode	P13458	49437880	14.3663	0.998831	1.185	3.18836	25	5	13.3333	Glycerophospholipids	Glycerophosphocholines (PC)	3462_([M+H]+)_PC33a:1_C41H80NO8P	746.568	184.073	86.0966								3462_([M+H]+)_PC 33a:1_C41H80NO8P	a
790.562	8.9	Negative mode	N7121	8204601	1.92248	0.989563	-2.58	3.19138	25	5	13.3333	Glycerophospholipids	Glycerophosphocholines (PC)	3462_([M-H+CHO2]-)_PC33a:1_C41H80NO8P//5047_([M-H]-)_PSa36:0_C42H82NO10P	281.249	267.233	255.233	241.217	730.537						3462_([M-H+CHO2]-)_PC 33a:1_C41H80NO8P	a
744.552	8.4	Positive mode	P13392	2992757	15.9404	0.998328	1.39	4.03063	25	5	13.3333	Glycerophospholipids	Glycerophosphocholines (PC)	3463_([M+H]+)_PC33a:2_C41H78NO8P	744.552	184.073	86.0966								3463_([M+H]+)_PC 33a:2_C41H78NO8P	a
744.553	9.4	Positive mode	P13393	1488643	11.7773	0.988173	0.315	21.1581	25	5	13.3333	Glycerophospholipids	Glycerophosphocholines (PC)	3463_([M+H]+)_PC33a:2_C41H78NO8P//5627_([M+NH4]+)_DG45a:12_C48H70O5//3887_([M+H]+)_PE36a:2_C41H78NO8P	744.553	184.073	86.0967								3463_([M+H]+)_PC 33a:2_C41H78NO8P	a
788.547	8.5	Negative mode	N7081	615925	3.64373	0.984631	-2.777	3.31841	25	5	13.3333	Glycerophospholipids	Glycerophosphocholines (PC)	3463_([M-H+CHO2]-)_PC33a:2_C41H78NO8P//5048_([M-H]-)_PSa36:1_C42H80NO10P	279.232	241.217									3463_([M-H+CHO2]-)_PC 33a:2_C41H78NO8P	a
732.589	9.3	Positive mode	P12981	2538677	14.2874	0.998884	0.71	8.71511	25	5	13.3333	Glycerophospholipids	Glycerophosphocholines (PC)	3471_([M+H]+)_PC33e:1orPC33p:0_C41H82NO7P	732.589	184.073	89.0599	86.0967							3471_([M+H]+)_PC 33e:1 or PC 33p:0_C41H82NO7P	a
732.59	9.6	Positive mode	P12982	934490	18.0652	0.99723	0.027	3.15279	25	5	13.3333	Glycerophospholipids	Glycerophosphocholines (PC)	3471_([M+H]+)_PC33e:1orPC33p:0_C41H82NO7P//3895_([M+H]+)_PE36e:2orPE36p:1_C41H82NO7P	184.073	86.0967									3471_([M+H]+)_PC 33e:1 or PC 33p:0_C41H82NO7P	a
762.599	9.5	Positive mode	P13977	98782360	13.9998	0.999198	1.16	3.40507	25	5	13.3333	Glycerophospholipids	Glycerophosphocholines (PC)	3477_([M+H]+)_PC34a:0_C42H84NO8P	762.599	184.073	86.0967								3477_([M+H]+)_PC 34a:0_C42H84NO8P	a
806.594	9.6	Negative mode	N7416	16842570	0.748524	0.965349	-2.652	0.77197	25	5	13.3333	Glycerophospholipids	Glycerophosphocholines (PC)	3477_([M-H+CHO2]-)_PC34a:0_C42H84NO8P	255.233	283.264	746.569								3477_([M-H+CHO2]-)_PC 34a:0_C42H84NO8P	a
760.584	9.1	Positive mode	P13911	4179853000	11.6893	0.999194	0.177	2.99728	25	5	13.3333	Glycerophospholipids	Glycerophosphocholines (PC)	3478_([M+H]+)_PC34a:1_C42H82NO8P//5639_([M+NH4]+)_DG46a:11_C49H74O5	760.584	184.073	86.0966	104.107							3478_([M+H]+)_PC 34a:1_C42H82NO8P	a
782.564	9.1	Positive mode	P14605	309487700	9.04128	0.99964	2.6577	2.03286	25	5	13.3333	Glycerophospholipids	Glycerophosphocholines (PC)	3478_([M+Na]+)_PC34a:1_C42H82NO8P	782.564	723.491	599.499	577.517	184.073	146.981	86.0966				3478_([M+Na]+)_PC 34a:1_C42H82NO8P	a
804.578	9.1	Negative mode	N7377	565646500	1.44705	0.970257	-2.224	6.05144	25	5	13.3333	Glycerophospholipids	Glycerophosphocholines (PC)	3478_([M-H+CHO2]-)_PC34a:1_C42H82NO8P//5056_([M-H]-)_PSa37:0_C43H84NO10P	281.249	255.233	744.556	480.31	462.3						3478_([M-H+CHO2]-)_PC 34a:1_C42H82NO8P	a
758.569	8.7	Positive mode	P13842	576977600	14.8235	0.999784	0.244	3.14404	25	5	13.3333	Glycerophospholipids	Glycerophosphocholines (PC)	3479_([M+H]+)_PC34a:2_C42H80NO8P//5640_([M+NH4]+)_DG46a:12_C49H72O5	758.569	184.073	86.0966								3479_([M+H]+)_PC 34a:2_C42H80NO8P	a
780.55	8.7	Positive mode	P14554	31405960	14.9062	0.990102	0.935	1.28366	25	5	13.3333	Glycerophospholipids	Glycerophosphocholines (PC)	3479_([M+Na]+)_PC34a:2_C42H80NO8P	780.548	721.474	597.483	184.073	146.981						3479_([M+Na]+)_PC 34a:2_C42H80NO8P	a
802.562	8.8	Negative mode	N7341	103796600	1.9744	0.98861	-2.541	5.24347	25	5	13.3333	Glycerophospholipids	Glycerophosphocholines (PC)	3479_([M-H+CHO2]-)_PC34a:2_C42H80NO8P//5057_([M-H]-)_PSa37:1_C43H82NO10P	279.233	255.233	742.54								3479_([M-H+CHO2]-)_PC 34a:2_C42H80NO8P	a
756.553	8.4	Positive mode	P13772	11191420	16.9171	0.996405	0.707	0.98248	25	5	13.3333	Glycerophospholipids	Glycerophosphocholines (PC)	3480_([M+H]+)_PC34a:3_C42H78NO8P	756.553	184.073	86.0967								3480_([M+H]+)_PC 34a:3_C42H78NO8P	a
754.537	8.2	Positive mode	P13713	1253749	18.4726	0.994219	0.775	2.86707	25	5	13.3333	Glycerophospholipids	Glycerophosphocholines (PC)	3481_([M+H]+)_PC34a:4_C42H76NO8P	184.073	86.0967									3481_([M+H]+)_PC 34a:4_C42H76NO8P	a
748.621	10	Positive mode	P13515	6669681	15.1719	0.999012	0.16	4.87882	25	5	13.3333	Glycerophospholipids	Glycerophosphocholines (PC)	3485_([M+H]+)_PC34e:0_C42H86NO7P	748.621	184.073	86.0967								3485_([M+H]+)_PC 34e:0_C42H86NO7P	a
792.615	10.1	Negative mode	N7168	1182838	3.35758	0.989918	-3.412	2.9976	25	5	13.3333	Glycerophospholipids	Glycerophosphocholines (PC)	3485_([M-H+CHO2]-)_PC34e:0_C42H86NO7P	255.233										3485_([M-H+CHO2]-)_PC 34e:0_C42H86NO7P	a
746.604	9.6	Positive mode	P13462	159030900	13.7877	0.999458	1.969	4.87817	25	5	13.3333	Glycerophospholipids	Glycerophosphocholines (PC)	3486_([M+H]+)_PC34e:1orPC34p:0_C42H84NO7P	746.604	184.073	86.0966								3486_([M+H]+)_PC 34e:1 or PC 34p:0_C42H84NO7P	a
790.599	9.6	Negative mode	N7125	22504370	2.2285	0.991488	-2.472	1.15654	25	5	13.3333	Glycerophospholipids	Glycerophosphocholines (PC)	3486_([M-H+CHO2]-)_PC34e:1orPC34p:0_C42H84NO7P//5144_([M-H]-)_PSe37:0_C43H86NO9P	281.249	255.233	730.576								3486_([M-H+CHO2]-)_PC 34e:1 or PC 34p:0_C42H84NO7P	a
744.59	9.6	Positive mode	P13398	155031600	13.4672	0.999151	0.161	2.32616	25	5	13.3333	Glycerophospholipids	Glycerophosphocholines (PC)	3487_([M+H]+)_PC34e:2orPC34p:1_C42H82NO7P	744.59	184.073	86.0966								3487_([M+H]+)_PC 34e:2 or PC 34p:1_C42H82NO7P	a
744.59	9.2	Positive mode	P13399	16685530	12.0791	0.999066	-0.511	2.67106	25	5	13.3333	Glycerophospholipids	Glycerophosphocholines (PC)	3487_([M+H]+)_PC34e:2orPC34p:1_C42H82NO7P	744.59	184.073	86.0966								3487_([M+H]+)_PC 34e:2 or PC 34p:1_C42H82NO7P	a
766.571	9.6	Positive mode	P14101	8998734	14.1051	0.998534	1.259	0.09189	25	5	13.3333	Glycerophospholipids	Glycerophosphocholines (PC)	3487_([M+Na]+)_PC34e:2orPC34p:1_C42H82NO7P	766.571	707.496	184.073	146.981	86.0966						3487_([M+Na]+)_PC 34e:2 or PC 34p:1_C42H82NO7P	a
766.572	9.2	Positive mode	P14102	56849910	12.6501	0.999752	-0.437	3.26993	25	5	13.3333	Glycerophospholipids	Glycerophosphocholines (PC)	3487_([M+Na]+)_PC34e:2orPC34p:1_C42H82NO7P//3525_([M+H]+)_PC36e:5orPC36p:4_C44H80NO7P	766.572	184.073	86.0967								3525_([M+H]+)_PC 36e:5 or PC 36p:4_C44H80NO7P	a
788.583	9.6	Negative mode	N7082	26594600	2.91165	0.989259	-2.922	3.60123	25	5	13.3333	Glycerophospholipids	Glycerophosphocholines (PC)	3487_([M-H+CHO2]-)_PC34e:2orPC34p:1_C42H82NO7P	281.249	255.233	728.565								3487_([M-H+CHO2]-)_PC 34e:2 or PC 34p:1_C42H82NO7P	a
742.574	9.1	Positive mode	P13350	18623620	12.0239	0.999134	0.094	2.13936	25	5	13.3333	Glycerophospholipids	Glycerophosphocholines (PC)	3488_([M+H]+)_PC34e:3orPC34p:2_C42H80NO7P	742.574	184.073	86.0966								3488_([M+H]+)_PC 34e:3 or PC 34p:2_C42H80NO7P	a
786.567	9.2	Negative mode	N7046	2416336	4.2734	0.974146	-2.612	2.0546	25	5	13.3333	Glycerophospholipids	Glycerophosphocholines (PC)	3488_([M-H+CHO2]-)_PC34e:3orPC34p:2_C42H80NO7P//5183_([M-H]-)_PSp37:1_C43H82NO9P	279.233	726.545									3488_([M-H+CHO2]-)_PC 34e:3 or PC 34p:2_C42H80NO7P	a
740.556	9.3	Positive mode	P13276	1781096	14.6304	0.99748	0.425	6.13296	25	5	13.3333	Glycerophospholipids	Glycerophosphocholines (PC)	3489_([M+H]+)_PC34e:4orPC34p:3_C42H78NO7P//3457_([M+Na]+)_PC32e:1orPC32p:0_C40H80NO7P	740.556	681.476	557.486	146.981	89.06	86.0967					3457_([M+Na]+)_PC 32e:1 or PC 32p:0_C40H80NO7P	a
734.641	12.2	Positive mode	P13060	396953	4.34817	0.986055	1.027	8.12859	25	5	13.3333	Glycerophospholipids	Glycerophosphocholines (PC)	3491_([M+H]+)_PC34eX2:0_C42H88NO6P	N/A										N/A	b
732.625	11.6	Positive mode	P12987	368885	6.69958	0.970879	0.826	1.15758	25	5	13.3333	Glycerophospholipids	Glycerophosphocholines (PC)	3492_([M+H]+)_PC34eX2:1_C42H86NO6P	N/A										N/A	b
774.6	9.4	Positive mode	P14359	51861120	14.2557	0.999506	0.239	0.18743	25	5	13.3333	Glycerophospholipids	Glycerophosphocholines (PC)	3494_([M+H]+)_PC35a:1_C43H84NO8P//5652_([M+NH4]+)_DG47a:11_C50H76O5	774.6	184.073	86.0967								3494_([M+H]+)_PC 35a:1_C43H84NO8P	a
796.582	9.4	Positive mode	P15011	2533354	16.1267	0.999424	3.0565	5.24387	25	5	13.3333	Glycerophospholipids	Glycerophosphocholines (PC)	3494_([M+Na]+)_PC35a:1_C43H84NO8P//3953_([M+H]+)_PE40a:4_C45H82NO8P//3533_([M+H]+)_PC37a:4_C45H82NO8P	796.582	184.073	89.0599	86.0967							3533_([M+H]+)_PC 37a:4_C45H82NO8P	a
818.594	9.5	Negative mode	N7642	8391933	1.21286	0.985603	-2.614	1.41345	25	5	13.3333	Glycerophospholipids	Glycerophosphocholines (PC)	3494_([M-H+CHO2]-)_PC35a:1_C43H84NO8P//5064_([M-H]-)_PSa38:0_C44H86NO10P	281.249	269.249	758.569								3494_([M-H+CHO2]-)_PC 35a:1_C43H84NO8P	a
772.583	9	Positive mode	P14284	21628640	13.7724	0.999002	2.375	1.43378	25	5	13.3333	Glycerophospholipids	Glycerophosphocholines (PC)	3495_([M+H]+)_PC35a:2_C43H82NO8P	772.583	184.073	86.0967								3495_([M+H]+)_PC 35a:2_C43H82NO8P	a
816.577	9.1	Negative mode	N7611	3053165	3.17636	0.976522	-1.824	2.77142	25	5	13.3333	Glycerophospholipids	Glycerophosphocholines (PC)	3495_([M-H+CHO2]-)_PC35a:2_C43H82NO8P	279.233	281.249	269.249	267.234							3495_([M-H+CHO2]-)_PC 35a:2_C43H82NO8P	a
764.521	12.6	Positive mode	P14039	256213	18.7832	0.981609	1.223	14.5511	25	5	13.3333	Glycerophospholipids	Glycerophosphocholines (PC)	3499_([M+H]+)_PC35a:6_C43H74NO8P	N/A										N/A	b
764.521	8.8	Positive mode	P14040	3998668	13.5405	0.997514	0.83	1.99586	25	5	13.3333	Glycerophospholipids	Glycerophosphocholines (PC)	3499_([M+H]+)_PC35a:6_C43H74NO8P//3920_([M+H]+)_PE38a:6_C43H74NO8P	764.521	184.073									3499_([M+H]+)_PC 35a:6_C43H74NO8P	a
760.62	9.9	Positive mode	P13915	1718833	13.8208	0.997921	0.552	4.35315	25	5	13.3333	Glycerophospholipids	Glycerophosphocholines (PC)	3504_([M+H]+)_PC35e:1orPC35p:0_C43H86NO7P	760.62	184.073	86.0968								3504_([M+H]+)_PC 35e:1 or PC 35p:0_C43H86NO7P	a
758.605	9.9	Positive mode	P13846	3821952	16.0055	0.991599	0.356	18.79	25	5	13.3333	Glycerophospholipids	Glycerophosphocholines (PC)	3505_([M+H]+)_PC35e:2orPC35p:1_C43H84NO7P	758.605	184.073	86.0966								3505_([M+H]+)_PC 35e:2 or PC 35p:1_C43H84NO7P	a
756.589	9.4	Positive mode	P13776	1110842	15.2119	0.997754	0.819	0.67657	25	5	13.3333	Glycerophospholipids	Glycerophosphocholines (PC)	3506_([M+H]+)_PC35e:3orPC35p:2_C43H82NO7P	184.073	86.0965									3506_([M+H]+)_PC 35e:3 or PC 35p:2_C43H82NO7P	a
832.61	9.8	Negative mode	N7875	85220050	1.39487	0.988197	-2.87	4.42017	25	5	13.3333	Glycerophospholipids	Glycerophosphocholines (PC)	3512_([M-H+CHO2]-)_PC36a:1_C44H86NO8P//5074_([M-H]-)_PSa39:0_C45H88NO10P	281.249	283.264	255.233	309.28	772.586						3512_([M-H+CHO2]-)_PC 36a:1_C44H86NO8P	a
786.6	9.4	Positive mode	P14723	569809100	14.2	0.999483	0.362	2.59463	25	5	13.3333	Glycerophospholipids	Glycerophosphocholines (PC)	3513_([M+H]+)_PC36a:2_C44H84NO8P//5666_([M+NH4]+)_DG48a:12_C51H76O5	786.6	184.073	86.0966								3513_([M+H]+)_PC 36a:2_C44H84NO8P	a
830.594	9.4	Negative mode	N7841	95275010	1.34548	0.986759	-2.696	5.35854	25	5	13.3333	Glycerophospholipids	Glycerophosphocholines (PC)	3513_([M-H+CHO2]-)_PC36a:2_C44H84NO8P//5075_([M-H]-)_PSa39:1_C45H86NO10P	281.249	307.265	255.232	770.57							3513_([M-H+CHO2]-)_PC 36a:2_C44H84NO8P	a
784.583	9	Positive mode	P14673	297058500	13.5625	0.999643	2.339	14.7737	25	5	13.3333	Glycerophospholipids	Glycerophosphocholines (PC)	3514_([M+H]+)_PC36a:3_C44H82NO8P	784.583	184.073	89.0598	86.0966							3514_([M+H]+)_PC 36a:3_C44H82NO8P	a
828.578	9	Negative mode	N7811	44354340	1.4177	0.98398	-2.16	10.284	25	5	13.3333	Glycerophospholipids	Glycerophosphocholines (PC)	3514_([M-H+CHO2]-)_PC36a:3_C44H82NO8P//5076_([M-H]-)_PSa39:2_C45H84NO10P	96.9584	279.233	281.249	305.25	255.232	768.554					3514_([M-H+CHO2]-)_PC 36a:3_C44H82NO8P	a
782.568	8.8	Positive mode	P14606	457591800	13.7162	0.992703	0.875	4.93216	25	5	13.3333	Glycerophospholipids	Glycerophosphocholines (PC)	3515_([M+H]+)_PC36a:4_C44H80NO8P	782.568	184.073	86.0966								3515_([M+H]+)_PC 36a:4_C44H80NO8P	a
804.549	8.8	Positive mode	P15229	24604890	14.0934	0.998962	1.653	2.50097	25	5	13.3333	Glycerophospholipids	Glycerophosphocholines (PC)	3515_([M+Na]+)_PC36a:4_C44H80NO8P	804.549	745.475	621.484	599.502	184.073	146.981	86.0967				3515_([M+Na]+)_PC 36a:4_C44H80NO8P	a
826.562	8.8	Negative mode	N7784	83679940	1.73188	0.988286	-2.588	5.54478	25	5	13.3333	Glycerophospholipids	Glycerophosphocholines (PC)	3515_([M-H+CHO2]-)_PC36a:4_C44H80NO8P//5077_([M-H]-)_PSa39:3_C45H82NO10P	303.233	255.233	766.539								3515_([M-H+CHO2]-)_PC 36a:4_C44H80NO8P	a
780.553	8.4	Positive mode	P14555	11835940	15.9535	0.999304	0.301	0.36929	25	5	13.3333	Glycerophospholipids	Glycerophosphocholines (PC)	3516_([M+H]+)_PC36a:5_C44H78NO8P	780.553	184.073	86.0966								3516_([M+H]+)_PC 36a:5_C44H78NO8P	a
824.547	8.5	Negative mode	N7754	2617230	2.77114	0.98973	-2.898	7.34001	25	5	13.3333	Glycerophospholipids	Glycerophosphocholines (PC)	3516_([M-H+CHO2]-)_PC36a:5_C44H78NO8P	301.218	255.234									3516_([M-H+CHO2]-)_PC 36a:5_C44H78NO8P	a
774.636	10.2	Positive mode	P14367	10645050	15.0117	0.999041	0.0901	1.61209	25	5	13.3333	Glycerophospholipids	Glycerophosphocholines (PC)	3521_([M+H]+)_PC36e:1orPC36p:0_C44H88NO7P	774.636	184.073	86.0967								3521_([M+H]+)_PC 36e:1 or PC 36p:0_C44H88NO7P	a
818.631	10.3	Negative mode	N7645	1972643	1.6125	0.989921	-3.487	4.9918	25	5	13.3333	Glycerophospholipids	Glycerophosphocholines (PC)	3521_([M-H+CHO2]-)_PC36e:1orPC36p:0_C44H88NO7P//5150_([M-H]-)_PSe39:0_C45H90NO9P	281.249										3521_([M-H+CHO2]-)_PC 36e:1 or PC 36p:0_C44H88NO7P	a
772.621	10.2	Positive mode	P14292	14580510	14.1588	0.999869	0.284	2.49465	25	5	13.3333	Glycerophospholipids	Glycerophosphocholines (PC)	3522_([M+H]+)_PC36e:2orPC36p:1_C44H86NO7P	772.621	184.073	86.0966								3522_([M+H]+)_PC 36e:2 or PC 36p:1_C44H86NO7P	a
772.621	9.8	Positive mode	P14293	20906850	15.2705	0.998603	-0.363	0.1284	25	5	13.3333	Glycerophospholipids	Glycerophosphocholines (PC)	3522_([M+H]+)_PC36e:2orPC36p:1_C44H86NO7P	772.621	184.073	86.0967								3522_([M+H]+)_PC 36e:2 or PC 36p:1_C44H86NO7P	a
770.605	9.8	Positive mode	P14226	23464190	14.4493	0.991947	0.0906	5.92504	25	5	13.3333	Glycerophospholipids	Glycerophosphocholines (PC)	3523_([M+H]+)_PC36e:3orPC36p:2_C44H84NO7P	770.605	184.073	86.0967								3523_([M+H]+)_PC 36e:3 or PC 36p:2_C44H84NO7P	a
814.599	9.8	Negative mode	N7579	4371514	16.0452	0.929243	-3.013	4.03605	25	5	13.3333	Glycerophospholipids	Glycerophosphocholines (PC)	3523_([M-H+CHO2]-)_PC36e:3orPC36p:2_C44H84NO7P//5188_([M-H]-)_PSp39:1_C45H86NO9P	281.248	754.575									3523_([M-H+CHO2]-)_PC 36e:3 or PC 36p:2_C44H84NO7P	a
768.588	9.2	Positive mode	P14163	55542650	14.0248	0.998593	2.238	3.87772	25	5	13.3333	Glycerophospholipids	Glycerophosphocholines (PC)	3524_([M+H]+)_PC36e:4orPC36p:3_C44H82NO7P	768.588	184.073	86.0966								3524_([M+H]+)_PC 36e:4 or PC 36p:3_C44H82NO7P	a
812.583	9.3	Negative mode	N7545	8400022	2.59185	0.991711	-2.344	1.27982	25	5	13.3333	Glycerophospholipids	Glycerophosphocholines (PC)	3524_([M-H+CHO2]-)_PC36e:4orPC36p:3_C44H82NO7P	303.233	752.559									3524_([M-H+CHO2]-)_PC 36e:4 or PC 36p:3_C44H82NO7P	a
788.554	9.2	Positive mode	P14778	2592658	8.30747	0.995605	1.794	4.07101	25	5	13.3333	Glycerophospholipids	Glycerophosphocholines (PC)	3525_([M+Na]+)_PC36e:5orPC36p:4_C44H80NO7P	788.554	729.482	605.486	184.073	146.981	86.0968					3525_([M+Na]+)_PC 36e:5 or PC 36p:4_C44H80NO7P	a
810.567	9.2	Negative mode	N7517	8147077	1.89809	0.981892	-1.918	1.88679	25	5	13.3333	Glycerophospholipids	Glycerophosphocholines (PC)	3525_([M-H+CHO2]-)_PC36e:5orPC36p:4_C44H80NO7P	303.233	750.541									3525_([M-H+CHO2]-)_PC 36e:5 or PC 36p:4_C44H80NO7P	a
764.558	8.8	Positive mode	P14047	1154739	18.3505	0.996664	0.287	13.3826	25	5	13.3333	Glycerophospholipids	Glycerophosphocholines (PC)	3526_([M+H]+)_PC36e:6orPC36p:5_C44H78NO7P	184.073	86.0967									3526_([M+H]+)_PC 36e:6 or PC 36p:5_C44H78NO7P	a
800.615	9.7	Positive mode	P15125	4505864	16.2167	0.998533	1.417	5.96005	25	5	13.3333	Glycerophospholipids	Glycerophosphocholines (PC)	3531_([M+H]+)_PC37a:2_C45H86NO8P	800.615	184.073	86.0967								3531_([M+H]+)_PC 37a:2_C45H86NO8P	a
798.599	9.3	Positive mode	P15069	6062865	20.1441	0.998356	1.734	9.46235	25	5	13.3333	Glycerophospholipids	Glycerophosphocholines (PC)	3532_([M+H]+)_PC37a:3_C45H84NO8P	N/A										N/A	b
796.583	9.1	Positive mode	P15012	13014010	11.302	0.997908	2.303	1.21801	25	5	13.3333	Glycerophospholipids	Glycerophosphocholines (PC)	3533_([M+H]+)_PC37a:4_C45H82NO8P	796.583	184.073	86.0967								3533_([M+H]+)_PC 37a:4_C45H82NO8P	a
840.578	9.1	Negative mode	N8003	1944445	3.10957	0.979017	-1.891	2.92332	25	5	13.3333	Glycerophospholipids	Glycerophosphocholines (PC)	3533_([M-H+CHO2]-)_PC37a:4_C45H82NO8P//5087_([M-H]-)_PSa40:3_C46H84NO10P	303.233	269.249									3533_([M-H+CHO2]-)_PC 37a:4_C45H82NO8P	a
792.553	9.5	Positive mode	P14894	19188980	13.6688	0.998104	0.422	0.18834	25	5	13.3333	Glycerophospholipids	Glycerophosphocholines (PC)	3535_([M+H]+)_PC37a:6_C45H78NO8P//3955_([M+H]+)_PE40a:6_C45H78NO8P	792.553	184.073	86.0968								3535_([M+H]+)_PC 37a:6_C45H78NO8P	a
814.533	9.5	Positive mode	P15491	942155	16.9198	0.99202	2.431	2.93979	25	5	13.3333	Glycerophospholipids	Glycerophosphocholines (PC)	3535_([M+Na]+)_PC37a:6_C45H78NO8P//3955_([M+Na]+)_PE40a:6_C45H78NO8P	N/A										N/A	b
782.605	9.6	Positive mode	P14608	2192127	13.2913	0.998411	0.6	0.21127	25	5	13.3333	Glycerophospholipids	Glycerophosphocholines (PC)	3543_([M+H]+)_PC37e:4orPC37p:3_C45H84NO7P	N/A										N/A	b
780.589	9.5	Positive mode	P14558	3276388	14.6107	0.998918	0.666	4.86104	25	5	13.3333	Glycerophospholipids	Glycerophosphocholines (PC)	3544_([M+H]+)_PC37e:5orPC37p:4_C45H82NO7P	780.589	184.073	86.0965								3544_([M+H]+)_PC 37e:5 or PC 37p:4_C45H82NO7P	a
776.558	9.9	Positive mode	P14422	29818140	12.8915	0.998761	-0.103	1.1271	25	5	13.3333	Glycerophospholipids	Glycerophosphocholines (PC)	3546_([M+H]+)_PC37e:7orPC37p:6_C45H78NO7P//3966_([M+H]+)_PE40e:7orPE40p:6_C45H78NO7P	184.073										3546_([M+H]+)_PC 37e:7 or PC 37p:6_C45H78NO7P	a
774.54	10	Positive mode	P14351	482377	16.7218	0.983623	0.342	8.5916	25	5	13.3333	Glycerophospholipids	Glycerophosphocholines (PC)	3547_([M+H]+)_PC37e:8orPC37p:7_C45H76NO7P//3508_([M+Na]+)_PC35e:5orPC35p:4_C43H78NO7P//3929_([M+Na]+)_PE38e:5orPE38p:4_C43H78NO7P	184.073	86.0967									3547_([M+H]+)_PC 37e:8 or PC 37p:7_C45H76NO7P	a
774.543	9.4	Positive mode	P14352	5981920	12.7711	0.997589	-0.426	0.02032	25	5	13.3333	Glycerophospholipids	Glycerophosphocholines (PC)	3547_([M+H]+)_PC37e:8orPC37p:7_C45H76NO7P//3967_([M+H]+)_PE40e:8orPE40p:7_C45H76NO7P	774.543	184.073	86.0967								3547_([M+H]+)_PC 37e:8 or PC 37p:7_C45H76NO7P	a
816.646	10.4	Positive mode	P15556	10580800	14.1766	0.947106	1.39	7.17941	25	5	13.3333	Glycerophospholipids	Glycerophosphocholines (PC)	3549_([M+H]+)_PC38a:1_C46H90NO8P	816.646	184.073	86.0966								3549_([M+H]+)_PC 38a:1_C46H90NO8P	a
814.63	9.9	Positive mode	P15497	38823250	24.6939	0.983867	1.209	11.8541	25	5	13.3333	Glycerophospholipids	Glycerophosphocholines (PC)	3550_([M+H]+)_PC38a:2_C46H88NO8P	814.631	184.073									3550_([M+H]+)_PC 38a:2_C46H88NO8P	a
858.625	10	Negative mode	N8298	5211615	21.954	0.937762	-2.259	10.6026	25	5	13.3333	Glycerophospholipids	Glycerophosphocholines (PC)	3550_([M-H+CHO2]-)_PC38a:2_C46H88NO8P//5095_([M-H]-)_PSa41:1_C47H90NO10P	281.249	307.264	309.28	283.265							3550_([M-H+CHO2]-)_PC 38a:2_C46H88NO8P	a
812.614	9.6	Positive mode	P15438	167360100	14.4621	0.999321	1.889	25.7662	25	5	13.3333	Glycerophospholipids	Glycerophosphocholines (PC)	3551_([M+H]+)_PC38a:3_C46H86NO8P	812.614	184.073	86.0967								3551_([M+H]+)_PC 38a:3_C46H86NO8P	a
856.609	9.6	Negative mode	N8265	28023620	1.68458	0.988054	-1.972	17.7067	25	5	13.3333	Glycerophospholipids	Glycerophosphocholines (PC)	3551_([M-H+CHO2]-)_PC38a:3_C46H86NO8P//5096_([M-H]-)_PSa41:2_C47H88NO10P	305.249	283.265	796.584								3551_([M-H+CHO2]-)_PC 38a:3_C46H86NO8P	a
810.6	9.4	Positive mode	P15381	477947700	13.7071	0.999578	0.721	2.54786	25	5	13.3333	Glycerophospholipids	Glycerophosphocholines (PC)	3552_([M+H]+)_PC38a:4_C46H84NO8P	810.6	184.073	86.0966								3552_([M+H]+)_PC 38a:4_C46H84NO8P	a
832.581	9.4	Positive mode	P15926	24120020	13.4994	0.999595	1.597	0.60725	25	5	13.3333	Glycerophospholipids	Glycerophosphocholines (PC)	3552_([M+Na]+)_PC38a:4_C46H84NO8P	832.581	773.503	649.514	184.073	146.981	86.0966					3552_([M+Na]+)_PC 38a:4_C46H84NO8P	a
854.594	9.5	Negative mode	N8243	81279790	2.04722	0.98643	-2.269	5.49879	25	5	13.3333	Glycerophospholipids	Glycerophosphocholines (PC)	3552_([M-H+CHO2]-)_PC38a:4_C46H84NO8P//5097_([M-H]-)_PSa41:3_C47H86NO10P	303.233	283.264	794.627								3552_([M-H+CHO2]-)_PC 38a:4_C46H84NO8P	a
808.583	9	Positive mode	P15331	167503000	16.7321	0.98387	2.022	1.8322	25	5	13.3333	Glycerophospholipids	Glycerophosphocholines (PC)	3553_([M+H]+)_PC38a:5_C46H82NO8P	808.583	184.073	86.0966								3553_([M+H]+)_PC 38a:5_C46H82NO8P	a
830.565	9	Positive mode	P15881	7436000	12.9552	0.998923	2.022	7.42165	25	5	13.3333	Glycerophospholipids	Glycerophosphocholines (PC)	3553_([M+Na]+)_PC38a:5_C46H82NO8P	830.565	771.488	647.496	146.982	86.0966						3553_([M+Na]+)_PC 38a:5_C46H82NO8P	a
852.578	9	Negative mode	N8219	22987370	5.6513	0.991448	-1.982	3.75762	25	5	13.3333	Glycerophospholipids	Glycerophosphocholines (PC)	3553_([M-H+CHO2]-)_PC38a:5_C46H82NO8P//5098_([M-H]-)_PSa41:4_C47H84NO10P	329.249	303.233	255.233	281.249	792.552						3553_([M-H+CHO2]-)_PC 38a:5_C46H82NO8P	a
806.568	8.7	Positive mode	P15284	168383000	16.1214	0.999128	1.469	1.75608	25	5	13.3333	Glycerophospholipids	Glycerophosphocholines (PC)	3554_([M+H]+)_PC38a:6_C46H80NO8P	806.568	184.073	86.0966								3554_([M+H]+)_PC 38a:6_C46H80NO8P	a
828.55	8.7	Positive mode	P15830	7849999	15.2546	0.998691	1.484	1.41499	25	5	13.3333	Glycerophospholipids	Glycerophosphocholines (PC)	3554_([M+Na]+)_PC38a:6_C46H80NO8P	828.55	769.477	645.483	184.073	146.981	89.0598	86.0966				3554_([M+Na]+)_PC 38a:6_C46H80NO8P	a
850.562	8.8	Negative mode	N8184	28635830	1.94045	0.989275	-2.163	3.64931	25	5	13.3333	Glycerophospholipids	Glycerophosphocholines (PC)	3554_([M-H+CHO2]-)_PC38a:6_C46H80NO8P//5099_([M-H]-)_PSa41:5_C47H82NO10P	255.233	327.233	283.243								3554_([M-H+CHO2]-)_PC 38a:6_C46H80NO8P	a
802.667	10.8	Positive mode	P15193	1105554	16.8839	0.994198	1.208	6.29025	25	5	13.3333	Glycerophospholipids	Glycerophosphocholines (PC)	3559_([M+H]+)_PC38e:1orPC38p:0_C46H92NO7P	184.073	104.107	86.0966								3559_([M+H]+)_PC 38e:1 or PC 38p:0_C46H92NO7P	a
800.652	10.8	Positive mode	P15130	879031	18.3823	0.995859	0.649	26.7708	25	5	13.3333	Glycerophospholipids	Glycerophosphocholines (PC)	3560_([M+H]+)_PC38e:2orPC38p:1_C46H90NO7P	184.073	104.107	86.0967								3560_([M+H]+)_PC 38e:2 or PC 38p:1_C46H90NO7P	a
800.652	10.4	Positive mode	P15131	1833687	13.6636	0.995725	0.15	5.11211	25	5	13.3333	Glycerophospholipids	Glycerophosphocholines (PC)	3560_([M+H]+)_PC38e:2orPC38p:1_C46H90NO7P	800.652	184.073	86.0967								3560_([M+H]+)_PC 38e:2 or PC 38p:1_C46H90NO7P	a
796.62	9.9	Positive mode	P15016	33661750	14.3046	0.999523	0.904	1.28246	25	5	13.3333	Glycerophospholipids	Glycerophosphocholines (PC)	3562_([M+H]+)_PC38e:4orPC38p:3_C46H86NO7P	184.073										3562_([M+H]+)_PC 38e:4 or PC 38p:3_C46H86NO7P	a
840.615	9.9	Negative mode	N8005	5644492	2.32765	0.991649	-2.741	2.79977	25	5	13.3333	Glycerophospholipids	Glycerophosphocholines (PC)	3562_([M-H+CHO2]-)_PC38e:4orPC38p:3_C46H86NO7P	303.233	780.59									3562_([M-H+CHO2]-)_PC 38e:4 or PC 38p:3_C46H86NO7P	a
794.605	9.4	Positive mode	P14961	47009760	13.8726	0.999277	0.969	0.80158	25	5	13.3333	Glycerophospholipids	Glycerophosphocholines (PC)	3563_([M+H]+)_PC38e:5orPC38p:4_C46H84NO7P	794.605	184.073	86.0967								3563_([M+H]+)_PC 38e:5 or PC 38p:4_C46H84NO7P	a
794.604	9.8	Positive mode	P14960	19903370	13.0189	0.999492	-1.806	3.00024	25	5	13.3333	Glycerophospholipids	Glycerophosphocholines (PC)	3563_([M+H]+)_PC38e:5orPC38p:4_C46H84NO7P//3522_([M+Na]+)_PC36e:2orPC36p:1_C44H86NO7P	794.604	184.073	86.0967								3563_([M+H]+)_PC 38e:5 or PC 38p:4_C46H84NO7P	a
816.587	9.8	Positive mode	P15548	943864	19.9557	0.997083	0.508	17.7476	25	5	13.3333	Glycerophospholipids	Glycerophosphocholines (PC)	3563_([M+Na]+)_PC38e:5orPC38p:4_C46H84NO7P	N/A										N/A	b
816.587	9.4	Positive mode	P15549	3735546	12.7137	0.999258	0.386	5.51602	25	5	13.3333	Glycerophospholipids	Glycerophosphocholines (PC)	3563_([M+Na]+)_PC38e:5orPC38p:4_C46H84NO7P	N/A										N/A	b
838.599	9.5	Negative mode	N7974	7284892	3.69745	0.988034	-2.331	1.98456	25	5	13.3333	Glycerophospholipids	Glycerophosphocholines (PC)	3563_([M-H+CHO2]-)_PC38e:5orPC38p:4_C46H84NO7P	303.233	778.58									3563_([M-H+CHO2]-)_PC 38e:5 or PC 38p:4_C46H84NO7P	a
838.599	9.9	Negative mode	N7973	3469606	4.74095	0.988197	-2.331	1.41453	25	5	13.3333	Glycerophospholipids	Glycerophosphocholines (PC)	3563_([M-H+CHO2]-)_PC38e:5orPC38p:4_C46H84NO7P	303.233	778.58									3563_([M-H+CHO2]-)_PC 38e:5 or PC 38p:4_C46H84NO7P	a
792.588	9.3	Positive mode	P14900	22227820	22.8824	0.910308	1.665	2.16557	25	5	13.3333	Glycerophospholipids	Glycerophosphocholines (PC)	3564_([M+H]+)_PC38e:6orPC38p:5_C46H82NO7P	N/A										N/A	b
836.583	9.3	Negative mode	N7939	3517105	2.59764	0.982845	-2.157	0.00811	25	5	13.3333	Glycerophospholipids	Glycerophosphocholines (PC)	3564_([M-H+CHO2]-)_PC38e:6orPC38p:5_C46H82NO7P	N/A										N/A	b
826.63	9.9	Positive mode	P15791	632488	15.9688	0.994014	1.191	5.62668	25	5	13.3333	Glycerophospholipids	Glycerophosphocholines (PC)	3571_([M+H]+)_PC39a:3_C47H88NO8P	184.073										3571_([M+H]+)_PC 39a:3_C47H88NO8P	a
824.615	9.7	Positive mode	P15751	2362678	15.7672	0.999027	1.012	0.28505	25	5	13.3333	Glycerophospholipids	Glycerophosphocholines (PC)	3572_([M+H]+)_PC39a:4_C47H86NO8P	824.615	184.073									3572_([M+H]+)_PC 39a:4_C47H86NO8P	a
822.599	9.3	Positive mode	P15697	1824873	12.1876	0.99708	1.44	19.1465	25	5	13.3333	Glycerophospholipids	Glycerophosphocholines (PC)	3573_([M+H]+)_PC39a:5_C47H84NO8P	N/A										N/A	b
820.583	9	Positive mode	P15634	3795369	13.4165	0.999502	2.236	12.8931	25	5	13.3333	Glycerophospholipids	Glycerophosphocholines (PC)	3574_([M+H]+)_PC39a:6_C47H82NO8P	820.583	184.073	89.0599	86.0967							3574_([M+H]+)_PC 39a:6_C47H82NO8P	a
806.605	9.5	Positive mode	P15287	640396	10.683	0.994511	0.211	26.7949	25	5	13.3333	Glycerophospholipids	Glycerophosphocholines (PC)	3584_([M+H]+)_PC39e:6orPC39p:5_C47H84NO7P	N/A										N/A	b
842.662	10.6	Positive mode	P16181	2053206	14.5435	0.998002	1.287	0.61188	25	5	13.3333	Glycerophospholipids	Glycerophosphocholines (PC)	3589_([M+H]+)_PC40a:2_C48H92NO8P	842.662	184.073	86.0968								3589_([M+H]+)_PC 40a:2_C48H92NO8P	a
838.631	9.9	Positive mode	P16094	31884420	14.6819	0.999481	1.055	1.05018	25	5	13.3333	Glycerophospholipids	Glycerophosphocholines (PC)	3591_([M+H]+)_PC40a:4_C48H88NO8P	838.628	184.073									3591_([M+H]+)_PC 40a:4_C48H88NO8P	a
882.625	9.9	Negative mode	N8700	5676690	2.3389	0.986293	-2.651	3.7304	25	5	13.3333	Glycerophospholipids	Glycerophosphocholines (PC)	3591_([M-H+CHO2]-)_PC40a:4_C48H88NO8P	331.264	283.265									3591_([M-H+CHO2]-)_PC 40a:4_C48H88NO8P	a
832.584	8.9	Positive mode	P15927	20009790	13.8936	0.999433	1.123	1.25836	25	5	13.3333	Glycerophospholipids	Glycerophosphocholines (PC)	3594_([M+H]+)_PC40a:7_C48H82NO8P	832.584	184.073	86.0966								3594_([M+H]+)_PC 40a:7_C48H82NO8P	a
854.564	8.9	Positive mode	P16432	881235	16.0634	0.995025	3.136	5.32154	25	5	13.3333	Glycerophospholipids	Glycerophosphocholines (PC)	3594_([M+Na]+)_PC40a:7_C48H82NO8P	146.981	86.0967									3594_([M+Na]+)_PC 40a:7_C48H82NO8P	a
876.578	9	Negative mode	N8622	3709799	10.4039	0.990727	-2.041	6.67682	25	5	13.3333	Glycerophospholipids	Glycerophosphocholines (PC)	3594_([M-H+CHO2]-)_PC40a:7_C48H82NO8P	281.249	327.234									3594_([M-H+CHO2]-)_PC 40a:7_C48H82NO8P	a
830.699	11.4	Positive mode	P15894	647979	18.4322	0.991326	0.204	5.97542	25	5	13.3333	Glycerophospholipids	Glycerophosphocholines (PC)	3598_([M+H]+)_PC40e:1orPC40p:0_C48H96NO7P	184.073										3598_([M+H]+)_PC 40e:1 or PC 40p:0_C48H96NO7P	a
822.636	10	Positive mode	P15701	10896000	13.0242	0.998799	0.936	0.63949	25	5	13.3333	Glycerophospholipids	Glycerophosphocholines (PC)	3602_([M+H]+)_PC40e:5orPC40p:4_C48H88NO7P	822.636	184.073	86.0966								3602_([M+H]+)_PC 40e:5 or PC 40p:4_C48H88NO7P	a
866.63	10.1	Negative mode	N8459	1883324	3.75441	0.988759	-2.832	3.40797	25	5	13.3333	Glycerophospholipids	Glycerophosphocholines (PC)	3602_([M-H+CHO2]-)_PC40e:5orPC40p:4_C48H88NO7P	N/A										N/A	b
820.62	9.8	Positive mode	P15637	9615061	14.5929	0.991225	0.999	10.4903	25	5	13.3333	Glycerophospholipids	Glycerophosphocholines (PC)	3603_([M+H]+)_PC40e:6orPC40p:5_C48H86NO7P	820.62	184.073	89.0599	86.0967							3603_([M+H]+)_PC 40e:6 or PC 40p:5_C48H86NO7P	a
842.602	9.8	Positive mode	P16176	377752	29.5474	0.980488	1.501	26.7072	25	5	13.3333	Glycerophospholipids	Glycerophosphocholines (PC)	3603_([M+Na]+)_PC40e:6orPC40p:5_C48H86NO7P	N/A										N/A	b
864.615	9.9	Negative mode	N8427	1840005	23.5365	0.914068	-2.434	10.5424	25	5	13.3333	Glycerophospholipids	Glycerophosphocholines (PC)	3603_([M-H+CHO2]-)_PC40e:6orPC40p:5_C48H86NO7P	N/A										N/A	b
872.709	11.7	Positive mode	P16841	1134412	16.228	0.997706	0.842	0.51571	25	5	13.3333	Glycerophospholipids	Glycerophosphocholines (PC)	3621_([M+H]+)_PC42a:1_C50H98NO8P	184.073										3621_([M+H]+)_PC 42a:1_C50H98NO8P	a
870.693	11.2	Positive mode	P16791	1749275	17.0293	0.996696	1.705	5.95079	25	5	13.3333	Glycerophospholipids	Glycerophosphocholines (PC)	3624_([M+H]+)_PC42a:2_C50H96NO8P	870.693	184.073									3624_([M+H]+)_PC 42a:2_C50H96NO8P	a
914.689	11.3	Negative mode	N9150	164284	5.49569	0.989111	-3.432	27.5569	25	5	13.3333	Glycerophospholipids	Glycerophosphocholines (PC)	3624_([M-H+CHO2]-)_PC42a:2_C50H96NO8P	N/A										N/A	b
868.678	10.8	Positive mode	P16742	532668	20.1327	0.996749	0.731	1.83961	25	5	13.3333	Glycerophospholipids	Glycerophosphocholines (PC)	3625_([M+H]+)_PC42a:3_C50H94NO8P	N/A										N/A	b
866.662	10.4	Positive mode	P16692	2070516	14.2726	0.999428	1.252	0.81009	25	5	13.3333	Glycerophospholipids	Glycerophosphocholines (PC)	3626_([M+H]+)_PC42a:4_C50H92NO8P	866.662	184.073	89.0598	86.0968							3626_([M+H]+)_PC 42a:4_C50H92NO8P	a
864.646	10.1	Positive mode	P16644	2741340	15.6379	0.998515	0.734	4.58568	25	5	13.3333	Glycerophospholipids	Glycerophosphocholines (PC)	3627_([M+H]+)_PC42a:5_C50H90NO8P	864.646	184.073	89.0598								3627_([M+H]+)_PC 42a:5_C50H90NO8P	a
862.63	9.7	Positive mode	P16595	2645254	14.1712	0.996462	1.258	2.87958	25	5	13.3333	Glycerophospholipids	Glycerophosphocholines (PC)	3628_([M+H]+)_PC42a:6_C50H88NO8P	N/A										N/A	b
856.715	11.7	Positive mode	P16473	781137	12.2226	0.982232	0.0231	1.71283	25	5	13.3333	Glycerophospholipids	Glycerophosphocholines (PC)	3634_([M+H]+)_PC42e:2orPC42p:1_C50H98NO7P	184.073										3634_([M+H]+)_PC 42e:2 or PC 42p:1_C50H98NO7P	a
854.698	11.2	Positive mode	P16437	942420	19.8495	0.968097	1.252	7.89309	25	5	13.3333	Glycerophospholipids	Glycerophosphocholines (PC)	3635_([M+H]+)_PC42e:3orPC42p:2_C50H96NO7P	N/A										N/A	b
852.683	11.2	Positive mode	P16399	2519093	16.7793	0.997885	1.196	0.0621	25	5	13.3333	Glycerophospholipids	Glycerophosphocholines (PC)	3636_([M+H]+)_PC42e:4orPC42p:3_C50H94NO7P	852.683	184.073	86.0964								3636_([M+H]+)_PC 42e:4 or PC 42p:3_C50H94NO7P	a
896.678	11.3	Negative mode	N8906	261273	5.90405	0.973923	-3.128	4.2676	25	5	13.3333	Glycerophospholipids	Glycerophosphocholines (PC)	3636_([M-H+CHO2]-)_PC42e:4orPC42p:3_C50H94NO7P	N/A										N/A	b
850.667	10.7	Positive mode	P16347	5942527	11.5838	0.999069	1.493	1.16355	25	5	13.3333	Glycerophospholipids	Glycerophosphocholines (PC)	3637_([M+H]+)_PC42e:5orPC42p:4_C50H92NO7P	850.667	184.073	86.0966								3637_([M+H]+)_PC 42e:5 or PC 42p:4_C50H92NO7P	a
894.662	10.7	Negative mode	N8883	650863	4.45349	0.984847	-2.855	2.36531	25	5	13.3333	Glycerophospholipids	Glycerophosphocholines (PC)	3637_([M-H+CHO2]-)_PC42e:5orPC42p:4_C50H92NO7P	N/A										N/A	b
846.637	10	Positive mode	P16249	1465614	21.3623	0.99121	-0.39	5.83404	25	5	13.3333	Glycerophospholipids	Glycerophosphocholines (PC)	3639_([M+H]+)_PC42e:7orPC42p:6_C50H88NO7P	N/A										N/A	b
900.74	12.4	Positive mode	P17473	519388	22.6887	0.989978	0.705	27.0314	25	5	13.3333	Glycerophospholipids	Glycerophosphocholines (PC)	3648_([M+H]+)_PC44a:1_C52H102NO8P	N/A										N/A	b
898.725	11.8	Positive mode	P17420	1142665	15.7513	0.995762	0.428	10.2252	25	5	13.3333	Glycerophospholipids	Glycerophosphocholines (PC)	3652_([M+H]+)_PC44a:2_C52H100NO8P	184.073										3652_([M+H]+)_PC 44a:2_C52H100NO8P	a
894.694	11.4	Positive mode	P17328	458568	16.3105	0.997547	0.207	11.27	25	5	13.3333	Glycerophospholipids	Glycerophosphocholines (PC)	3654_([M+H]+)_PC44a:4_C52H96NO8P	184.073										3654_([M+H]+)_PC 44a:4_C52H96NO8P	a
892.677	10.5	Positive mode	P17275	324718	24.1691	0.986166	1.383	23.9615	25	5	13.3333	Glycerophospholipids	Glycerophosphocholines (PC)	3655_([M+H]+)_PC44a:5_C52H94NO8P	N/A										N/A	b
892.678	10.9	Positive mode	P17276	710387	17.315	0.977677	0.711	4.8473	25	5	13.3333	Glycerophospholipids	Glycerophosphocholines (PC)	3655_([M+H]+)_PC44a:5_C52H94NO8P	N/A										N/A	b
886.63	9.6	Positive mode	P17145	1216798	18.4077	0.996474	1.336	5.41905	25	5	13.3333	Glycerophospholipids	Glycerophosphocholines (PC)	3658_([M+H]+)_PC44a:8_C52H88NO8P	184.073	86.0964									3658_([M+H]+)_PC 44a:8_C52H88NO8P	a
930.626	9.7	Negative mode	N9375	156652	6.96657	0.986067	-3.051	2.25385	25	5	13.3333	Glycerophospholipids	Glycerophosphocholines (PC)	3658_([M-H+CHO2]-)_PC44a:8_C52H88NO8P	N/A										N/A	b
884.615	9.4	Positive mode	P17098	399246	16.6161	0.990606	1.283	14.2373	25	5	13.3333	Glycerophospholipids	Glycerophosphocholines (PC)	3659_([M+H]+)_PC44a:9_C52H86NO8P	184.073	86.0965									3659_([M+H]+)_PC 44a:9_C52H86NO8P	a
768.553	9.5	Positive mode	P14161	6949626	12.1901	0.997619	0.956	3.30718	25	5	13.3333	Glycerophospholipids	Glycerophosphocholines (PC)	3918_([M+H]+)_PE38a:4_C43H78NO8P//3497_([M+H]+)_PC35a:4_C43H78NO8P	768.553	184.073	86.0966								3497_([M+H]+)_PC 35a:4_C43H78NO8P	a
748.527	9.2	Positive mode	P13507	11657030	11.5979	0.998308	0.294	3.34875	25	5	13.3333	Glycerophospholipids	Glycerophosphocholines (PC)	3931_([M+H]+)_PE38e:7orPE38p:6_C43H74NO7P//3510_([M+H]+)_PC35e:7orPC35p:6_C43H74NO7P	748.527	184.073	86.0966								3510_([M+H]+)_PC 35e:7 or PC 35p:6_C43H74NO7P	a
770.508	9.2	Positive mode	P14215	650537	16.628	0.976175	1.512	15.3486	25	5	13.3333	Glycerophospholipids	Glycerophosphocholines (PC)	3931_([M+Na]+)_PE38e:7orPE38p:6_C43H74NO7P//3510_([M+Na]+)_PC35e:7orPC35p:6_C43H74NO7P	N/A										N/A	b
796.585	10	Positive mode	P15013	2426864	12.9034	0.998049	-0.0818	2.61907	25	5	13.3333	Glycerophospholipids	Glycerophosphocholines (PC)	3953_([M+H]+)_PE40a:4_C45H82NO8P//3533_([M+H]+)_PC37a:4_C45H82NO8P	796.585	184.073	86.0966								3533_([M+H]+)_PC 37a:4_C45H82NO8P	a
794.568	9.9	Positive mode	P14958	1119757	20.1534	0.979805	0.484	2.71278	25	5	13.3333	Glycerophospholipids	Glycerophosphocholines (PC)	3954_([M+H]+)_PE40a:5_C45H80NO8P//3534_([M+H]+)_PC37a:5_C45H80NO8P	184.073	86.0967									3534_([M+H]+)_PC 37a:5_C45H80NO8P	a
790.536	9	Positive mode	P14837	1985169	15.992	0.992061	1.878	1.19538	25	5	13.3333	Glycerophospholipids	Glycerophosphocholines (PC)	3956_([M+H]+)_PE40a:7_C45H76NO8P//3918_([M+Na]+)_PE38a:4_C43H78NO8P//3536_([M+H]+)_PC37a:7_C45H76NO8P	790.536	184.073	89.0599	86.0967							3536_([M+H]+)_PC 37a:7_C45H76NO8P	a
804.588	10.5	Positive mode	P15232	325500	13.5988	0.982583	2.137	16.8027	25	5	13.3333	Glycerophospholipids	Glycerophosphocholines (PC)	3963_([M+Na]+)_PE40e:4orPE40p:3_C45H84NO7P//3585_([M+H]+)_PC39e:7orPC39p:6_C47H82NO7P//4005_([M+H]+)_PE42e:7orPE42p:6_C47H82NO7P	184.073										3585_([M+H]+)_PC 39e:7 or PC 39p:6_C47H82NO7P	a
788.584	9.2	Negative mode	N7083	2198155	4.22194	0.981899	-3.176	3.37582	25	5	13.3333	Glycerophospholipids	Glycerophosphocholines (PC)	5182_([M-H]-)_PSp37:0_C43H84NO9P//3487_([M-H+CHO2]-)_PC34e:2orPC34p:1_C42H82NO7P	279.233	255.234	728.559								3487_([M-H+CHO2]-)_PC 34e:2 or PC 34p:1_C42H82NO7P	a
776.616	9.8	Positive mode	P14429	1055859	11.523	0.996385	0.0448	0.82827	25	5	13.3333	Glycerophospholipids	Glycerophosphocholines (PC)	5651_([M+NH4]+)_DG47a:10_C50H78O5//3493_([M+H]+)_PC35a:0_C43H86NO8P	184.073	89.0599									3493_([M+H]+)_PC 35a:0_C43H86NO8P	a
788.615	9.8	Positive mode	P14785	480388700	14.9512	0.9988	0.425	2.27644	25	5	13.3333	Glycerophospholipids	Glycerophosphocholines (PC)	5665_([M+NH4]+)_DG48a:11_C51H78O5//3512_([M+H]+)_PC36a:1_C44H86NO8P	788.615	184.073	86.0966								3512_([M+H]+)_PC 36a:1_C44H86NO8P	a
802.631	10.1	Positive mode	P15190	2520197	14.7927	0.999242	0.479	0.43707	25	5	13.3333	Glycerophospholipids	Glycerophosphocholines (PC)	5678_([M+NH4]+)_DG49a:11_C52H80O5//3529_([M+H]+)_PC37a:1_C45H88NO8P	802.631	184.073	86.0968								3529_([M+H]+)_PC 37a:1_C45H88NO8P	a
716.525	9.3	Negative mode	N5826	1401562	3.18101	0.96333	1.219	5.04164	25	5	13.3333	Glycerophospholipids	Glycerophosphoethanolamines (PE)	3862_([M-H]-)_PE34a:1_C39H76NO8P	281.249	255.233									3862_([M-H]-)_PE 34a:1_C39H76NO8P	a
714.51	8.9	Negative mode	N5789	710964	6.25383	0.964352	-2.476	12.4345	25	5	13.3333	Glycerophospholipids	Glycerophosphoethanolamines (PE)	3863_([M-H]-)_PE34a:2_C39H74NO8P	N/A										N/A	b
702.547	10.1	Negative mode	N5580	140490	8.52959	0.971939	-3.109	5.55695	25	5	13.3333	Glycerophospholipids	Glycerophosphoethanolamines (PE)	3869_([M-H]-)_PE34e:1orPE34p:0_C39H78NO7P	N/A										N/A	b
700.53	9.7	Negative mode	N5552	6158298	1.30252	0.981016	-2.476	0.98068	25	5	13.3333	Glycerophospholipids	Glycerophosphoethanolamines (PE)	3870_([M-H]-)_PE34e:2orPE34p:1_C39H76NO7P	281.249	255.233	253.217								3870_([M-H]-)_PE 34e:2 or PE 34p:1_C39H76NO7P	a
744.557	9.9	Negative mode	N6306	1655904	6.49502	0.955564	-3.115	3.86109	25	5	13.3333	Glycerophospholipids	Glycerophosphoethanolamines (PE)	3886_([M-H]-)_PE36a:1_C41H80NO8P//4100_([M-H]-)_DimethylPE34a:1_C41H80NO8P	281.248	283.264									3886_([M-H]-)_PE 36a:1_C41H80NO8P	a
742.541	9.5	Negative mode	N6267	2400381	1.11164	0.978797	-2.787	0.35517	25	5	13.3333	Glycerophospholipids	Glycerophosphoethanolamines (PE)	3887_([M-H]-)_PE36a:2_C41H78NO8P	281.249	279.233	283.265								3887_([M-H]-)_PE 36a:2_C41H78NO8P	a
740.525	9.1	Negative mode	N6223	416003	6.78506	0.956404	-2.592	25.0365	25	5	13.3333	Glycerophospholipids	Glycerophosphoethanolamines (PE)	3888_([M-H]-)_PE36a:3_C41H76NO8P	N/A										N/A	b
738.509	8	Negative mode	N6181	1040364	8.22432	0.989055	-1.448	14.9048	25	5	13.3333	Glycerophospholipids	Glycerophosphoethanolamines (PE)	3889_([M-H]-)_PE36a:4_C41H74NO8P	303.233										3889_([M-H]-)_PE 36a:4_C41H74NO8P	a
738.51	8.9	Negative mode	N6182	1023297	4.31094	0.985616	-2.667	7.44883	25	5	13.3333	Glycerophospholipids	Glycerophosphoethanolamines (PE)	3889_([M-H]-)_PE36a:4_C41H74NO8P	303.233	255.233									3889_([M-H]-)_PE 36a:4_C41H74NO8P	a
728.562	10.3	Negative mode	N6030	2625577	2.85093	0.984097	-2.93	1.01405	25	5	13.3333	Glycerophospholipids	Glycerophosphoethanolamines (PE)	3894_([M-H]-)_PE36e:1orPE36p:0_C41H80NO7P	281.249	309.28									3894_([M-H]-)_PE 36e:1 or PE 36p:0_C41H80NO7P	a
726.546	9.9	Negative mode	N6001	5979352	2.90704	0.990026	-2.869	0.99554	25	5	13.3333	Glycerophospholipids	Glycerophosphoethanolamines (PE)	3896_([M-H]-)_PE36e:3orPE36p:2_C41H78NO7P	281.249										3896_([M-H]-)_PE 36e:3 or PE 36p:2_C41H78NO7P	a
722.515	9.3	Negative mode	N5930	8180301	1.93726	0.989	-2.748	1.1978	25	5	13.3333	Glycerophospholipids	Glycerophosphoethanolamines (PE)	3898_([M-H]-)_PE36e:5orPE36p:4_C41H74NO7P	303.233	436.284	722.514								3898_([M-H]-)_PE 36e:5 or PE 36p:4_C41H74NO7P	a
736.531	9.6	Negative mode	N6151	758392	3.53503	0.979122	-2.898	8.56677	25	5	13.3333	Glycerophospholipids	Glycerophosphoethanolamines (PE)	3913_([M-H]-)_PE37e:5orPE37p:4_C42H76NO7P	N/A										N/A	b
766.541	9.6	Negative mode	N6723	8747087	2.25227	0.985353	-2.569	0.35029	25	5	13.3333	Glycerophospholipids	Glycerophosphoethanolamines (PE)	3918_([M-H]-)_PE38a:4_C43H78NO8P	303.233	283.264	766.542								3918_([M-H]-)_PE 38a:4_C43H78NO8P	a
766.541	8.5	Negative mode	N6722	537996	6.28183	0.990455	-2.569	3.55714	25	5	13.3333	Glycerophospholipids	Glycerophosphoethanolamines (PE)	3918_([M-H]-)_PE38a:4_C43H78NO8P	N/A										N/A	b
764.525	8.2	Negative mode	N6684	658908	8.64086	0.982104	-1.857	15.4757	25	5	13.3333	Glycerophospholipids	Glycerophosphoethanolamines (PE)	3919_([M-H]-)_PE38a:5_C43H76NO8P	N/A										N/A	b
764.525	9.2	Negative mode	N6685	1684336	15.8275	0.965912	-2.118	15.5859	25	5	13.3333	Glycerophospholipids	Glycerophosphoethanolamines (PE)	3919_([M-H]-)_PE38a:5_C43H76NO8P	303.233	281.249	253.218	329.249							3919_([M-H]-)_PE 38a:5_C43H76NO8P	a
762.51	7.9	Negative mode	N6637	2387891	4.15089	0.974705	-2.189	9.03518	25	5	13.3333	Glycerophospholipids	Glycerophosphoethanolamines (PE)	3920_([M-H]-)_PE38a:6_C43H74NO8P	N/A										N/A	b
762.51	8.9	Negative mode	N6638	5110619	0.76999	0.987286	-2.452	2.67944	25	5	13.3333	Glycerophospholipids	Glycerophosphoethanolamines (PE)	3920_([M-H]-)_PE38a:6_C43H74NO8P	255.233	327.233									3920_([M-H]-)_PE 38a:6_C43H74NO8P	a
756.593	10.9	Negative mode	N6533	118408	13.9458	0.946405	-2.953	18.3236	25	5	13.3333	Glycerophospholipids	Glycerophosphoethanolamines (PE)	3926_([M-H]-)_PE38e:2orPE38p:1_C43H84NO7P	N/A										N/A	b
754.578	10.5	Negative mode	N6493	374800	4.29181	0.97478	-2.762	18.2882	25	5	13.3333	Glycerophospholipids	Glycerophosphoethanolamines (PE)	3927_([M-H]-)_PE38e:3orPE38p:2_C43H82NO7P	N/A										N/A	b
752.558	10	Negative mode	N6459	3699222	3.19713	0.987918	2.612	28.9001	25	5	13.3333	Glycerophospholipids	Glycerophosphoethanolamines (PE)	3928_([M-H]-)_PE38e:4orPE38p:3_C43H80NO7P	331.265										3928_([M-H]-)_PE 38e:4 or PE 38p:3_C43H80NO7P	a
750.546	10	Negative mode	N6428	19816860	1.76187	0.990676	-2.511	2.14386	25	5	13.3333	Glycerophospholipids	Glycerophosphoethanolamines (PE)	3929_([M-H]-)_PE38e:5orPE38p:4_C43H78NO7P	303.233	464.313	750.543								3929_([M-H]-)_PE 38e:5 or PE 38p:4_C43H78NO7P	a
748.53	9.5	Negative mode	N6392	13047290	1.53193	0.990274	-2.451	3.70124	25	5	13.3333	Glycerophospholipids	Glycerophosphoethanolamines (PE)	3930_([M-H]-)_PE38e:6orPE38p:5_C43H76NO7P	N/A										N/A	b
746.515	9.3	Negative mode	N6349	13800380	0.982795	0.989501	-2.526	0.84571	25	5	13.3333	Glycerophospholipids	Glycerophosphoethanolamines (PE)	3931_([M-H]-)_PE38e:7orPE38p:6_C43H74NO7P	N/A										N/A	b
764.562	10.1	Negative mode	N6690	307276	5.61022	0.986731	-2.661	27.0588	25	5	13.3333	Glycerophospholipids	Glycerophosphoethanolamines (PE)	3946_([M-H]-)_PE39e:5orPE39p:4_C44H80NO7P	N/A										N/A	b
792.557	9.9	Negative mode	N7162	1744454	11.8668	0.966092	-2.422	2.39393	25	5	13.3333	Glycerophospholipids	Glycerophosphoethanolamines (PE)	3954_([M-H]-)_PE40a:5_C45H80NO8P	283.264	329.247									3954_([M-H]-)_PE 40a:5_C45H80NO8P	a
792.557	8.7	Negative mode	N7163	225542	11.8543	0.995939	-2.674	20.6161	25	5	13.3333	Glycerophospholipids	Glycerophosphoethanolamines (PE)	3954_([M-H]-)_PE40a:5_C45H80NO8P	N/A										N/A	b
790.541	9.5	Negative mode	N7120	21217520	2.37375	0.986854	-2.744	1.71397	25	5	13.3333	Glycerophospholipids	Glycerophosphoethanolamines (PE)	3955_([M-H]-)_PE40a:6_C45H78NO8P	327.233										3955_([M-H]-)_PE 40a:6_C45H78NO8P	a
788.526	9.1	Negative mode	N7078	1752440	2.05892	0.974167	-2.561	11.4199	25	5	13.3333	Glycerophospholipids	Glycerophosphoethanolamines (PE)	3956_([M-H]-)_PE40a:7_C45H76NO8P	327.233	281.249									3956_([M-H]-)_PE 40a:7_C45H76NO8P	a
788.526	8.1	Negative mode	N7077	712051	6.07862	0.971848	-2.561	27.2277	25	5	13.3333	Glycerophospholipids	Glycerophosphoethanolamines (PE)	3956_([M-H]-)_PE40a:7_C45H76NO8P	N/A										N/A	b
780.592	10.5	Negative mode	N6965	1815852	4.5336	0.988551	-1.581	7.18565	25	5	13.3333	Glycerophospholipids	Glycerophosphoethanolamines (PE)	3963_([M-H]-)_PE40e:4orPE40p:3_C45H84NO7P	331.264										3963_([M-H]-)_PE 40e:4 or PE 40p:3_C45H84NO7P	a
778.577	10	Negative mode	N6928	1154339	9.32694	0.987763	-1.136	24.2846	25	5	13.3333	Glycerophospholipids	Glycerophosphoethanolamines (PE)	3964_([M-H]-)_PE40e:5orPE40p:4_C45H82NO7P	331.264										3964_([M-H]-)_PE 40e:5 or PE 40p:4_C45H82NO7P	a
778.578	10.5	Negative mode	N6929	6625136	1.64162	0.991386	-2.806	0.52185	25	5	13.3333	Glycerophospholipids	Glycerophosphoethanolamines (PE)	3964_([M-H]-)_PE40e:5orPE40p:4_C45H82NO7P	331.265										3964_([M-H]-)_PE 40e:5 or PE 40p:4_C45H82NO7P	a
776.559	10	Negative mode	N6895	10989760	1.48824	0.993801	1.501	17.9091	25	5	13.3333	Glycerophospholipids	Glycerophosphoethanolamines (PE)	3965_([M-H]-)_PE40e:6orPE40p:5_C45H80NO7P	329.249	327.234	331.265								3965_([M-H]-)_PE 40e:6 or PE 40p:5_C45H80NO7P	a
776.562	10.3	Negative mode	N6896	1919680	3.91736	0.991124	-2.877	2.22744	25	5	13.3333	Glycerophospholipids	Glycerophosphoethanolamines (PE)	3965_([M-H]-)_PE40e:6orPE40p:5_C45H80NO7P	327.233	331.264	283.244								3965_([M-H]-)_PE 40e:6 or PE 40p:5_C45H80NO7P	a
774.543	9.5	Negative mode	N6868	1964012	1.76737	0.985596	1.053	9.2214	25	5	13.3333	Glycerophospholipids	Glycerophosphoethanolamines (PE)	3966_([M-H]-)_PE40e:7orPE40p:6_C45H78NO7P	327.233	283.244									3966_([M-H]-)_PE 40e:7 or PE 40p:6_C45H78NO7P	a
772.531	9.4	Negative mode	N6833	7827135	1.63378	0.990771	-2.504	0.42893	25	5	13.3333	Glycerophospholipids	Glycerophosphoethanolamines (PE)	3967_([M-H]-)_PE40e:8orPE40p:7_C45H76NO7P	327.234										3967_([M-H]-)_PE 40e:8 or PE 40p:7_C45H76NO7P	a
802.578	10.6	Negative mode	N7342	309088	3.82733	0.991548	-2.846	6.9216	25	5	13.3333	Glycerophospholipids	Glycerophosphoethanolamines (PE)	4005_([M-H]-)_PE42e:7orPE42p:6_C47H82NO7P	N/A										N/A	b
721.505	8.4	Negative mode	N5917	259157	5.38342	0.984393	-2.895	22.8226	25	5	13.3333	Glycerophospholipids	Glycerophosphoglycerols (PG)	4217_([M-H]-)_PGa32:0_C38H75O10P	N/A										N/A	b
745.505	8.2	Negative mode	N6325	379346	6.59221	0.981182	-3.07	18.4026	25	5	13.3333	Glycerophospholipids	Glycerophosphoglycerols (PG)	4230_([M-H]-)_PGa34:2_C40H75O10P	N/A										N/A	b
773.536	8.7	Negative mode	N6853	1091203	7.77832	0.983912	-2.829	8.39126	25	5	13.3333	Glycerophospholipids	Glycerophosphoglycerols (PG)	4244_([M-H]-)_PGa36:2_C42H79O10P	N/A										N/A	b
769.504	8	Negative mode	N6771	1324144	5.39751	0.987787	-1.804	4.90672	25	5	13.3333	Glycerophospholipids	Glycerophosphoglycerols (PG)	4246_([M-H]-)_PGa36:4_C42H75O10P	N/A										N/A	b
865.504	7.9	Negative mode	N8437	627979	13.826	0.979483	-1.951	16.7122	25	5	13.3333	Glycerophospholipids	Glycerophosphoglycerols (PG)	4317_([M-H]-)_PGa44:12_C50H75O10P	N/A										N/A	b
835.536	8.4	Negative mode	N7918	2996671	3.16338	0.98631	-2.625	1.41173	25	5	13.3333	Glycerophospholipids	Glycerophosphoinositols (PI)	4531_([M-H]-)_PIa34:1_C43H81O13P	N/A										N/A	b
833.521	8	Negative mode	N7881	1519285	2.00036	0.991142	-2.452	9.11481	25	5	13.3333	Glycerophospholipids	Glycerophosphoinositols (PI)	4532_([M-H]-)_PIa34:2_C43H79O13P	N/A										N/A	b
863.567	9	Negative mode	N8402	1706377	15.282	0.969381	-1.845	21.1588	25	5	13.3333	Glycerophospholipids	Glycerophosphoinositols (PI)	4544_([M-H]-)_PIa36:1_C45H85O13P	281.249	283.265	241.012								4544_([M-H]-)_PI a36:1_C45H85O13P	a
861.552	8.6	Negative mode	N8354	4648745	6.12322	0.984649	-2.256	2.68323	25	5	13.3333	Glycerophospholipids	Glycerophosphoinositols (PI)	4545_([M-H]-)_PIa36:2_C45H83O13P	279.233	283.265	281.248	861.549							4545_([M-H]-)_PI a36:2_C45H83O13P	a
859.538	6.8	Negative mode	N8311	1340337	9.36992	0.973424	-3.832	7.91519	25	5	13.3333	Glycerophospholipids	Glycerophosphoinositols (PI)	4546_([M-H]-)_PIa36:3_C45H81O13P	N/A										N/A	b
857.52	8.1	Negative mode	N8274	3860911	2.86313	0.993023	-2.15	0.69953	25	5	13.3333	Glycerophospholipids	Glycerophosphoinositols (PI)	4547_([M-H]-)_PIa36:4_C45H79O13P	303.233	255.232	857.517								4547_([M-H]-)_PI a36:4_C45H79O13P	a
871.536	8.4	Negative mode	N8531	265606	5.13204	0.977284	-2.287	12.1429	25	5	13.3333	Glycerophospholipids	Glycerophosphoinositols (PI)	4556_([M-H]-)_PIa37:4_C46H81O13P	N/A										N/A	b
885.552	8.7	Negative mode	N8736	32936200	3.10463	0.990079	-2.533	1.78069	25	5	13.3333	Glycerophospholipids	Glycerophosphoinositols (PI)	4564_([M-H]-)_PIa38:4_C47H83O13P	283.264	303.233	241.012	885.553							4564_([M-H]-)_PI a38:4_C47H83O13P	a
907.537	8.2	Negative mode	N9048	266134	12.1413	0.969916	-2.637	9.84368	25	5	13.3333	Glycerophospholipids	Glycerophosphoinositols (PI)	4587_([M-H]-)_PIa40:7_C49H81O13P	N/A										N/A	b
937.583	8	Negative mode	N9456	235189	10.4231	0.953216	-1.966	4.88547	25	5	13.3333	Glycerophospholipids	Glycerophosphoinositols (PI)	4606_([M-H]-)_PIa42:6_C51H87O13P	N/A										N/A	b
805.527	8.4	Negative mode	N7389	3594871	12.2203	0.994606	-3.548	10.6116	25	5	13.3333	Glycerophospholipids	Glycerophosphoinositols (PI)	4640_([M-H]-)_PIe33:2orPIp33:1_C42H79O12P	N/A										N/A	b
889.62	10.3	Negative mode	N8812	552576	11.804	0.992634	-3.325	17.3614	25	5	13.3333	Glycerophospholipids	Glycerophosphoinositols (PI)	4691_([M-H]-)_PIp39:1_C48H91O12P	N/A										N/A	b
664.421	8.2	Negative mode	N4935	634735	5.18185	0.992221	-2.844	6.95947	25	5	13.3333	Glycerophospholipids	Glycerophosphoserines (PS)	5003_([M-H]-)_PSa27:0_C33H64NO10P	N/A										N/A	b
786.531	9.4	Negative mode	N7045	1336455	5.15503	0.957482	-2.974	1.81026	25	5	13.3333	Glycerophospholipids	Glycerophosphoserines (PS)	5049_([M-H]-)_PSa36:2_C42H78NO10P	279.233	283.265									5049_([M-H]-)_PS a36:2_C42H78NO10P	a
784.513	9.3	Negative mode	N7022	205603	3.66769	0.916468	0.523	25.6834	25	5	13.3333	Glycerophospholipids	Glycerophosphoserines (PS)	5050_([M-H]-)_PSa36:3_C42H76NO10P	N/A										N/A	b
812.545	9.9	Negative mode	N7543	364271	10.2018	0.926268	-0.602	23.7025	25	5	13.3333	Glycerophospholipids	Glycerophosphoserines (PS)	5067_([M-H]-)_PSa38:3_C44H80NO10P	N/A										N/A	b
810.53	9.5	Negative mode	N7516	1460213	7.05437	0.980241	-1.406	3.18817	25	5	13.3333	Glycerophospholipids	Glycerophosphoserines (PS)	5068_([M-H]-)_PSa38:4_C44H78NO10P	303.233	283.265									5068_([M-H]-)_PS a38:4_C44H78NO10P	a
836.544	9.8	Negative mode	N7937	357512	29.3947	0.961967	0.252	26.6335	25	5	13.3333	Glycerophospholipids	Glycerophosphoserines (PS)	5089_([M-H]-)_PSa40:5_C46H80NO10P	N/A										N/A	b
834.53	9.6	Negative mode	N7899	2529705	3.44496	0.983662	-0.886	4.64935	25	5	13.3333	Glycerophospholipids	Glycerophosphoserines (PS)	5090_([M-H]-)_PSa40:6_C46H78NO10P	327.233	283.264									5090_([M-H]-)_PS a40:6_C46H78NO10P	a
830.498	8.9	Negative mode	N7834	901210	4.26507	0.990259	0.193	10.5756	25	5	13.3333	Glycerophospholipids	Glycerophosphoserines (PS)	5092_([M-H]-)_PSa40:8_C46H74NO10P	N/A										N/A	b
866.594	8.5	Negative mode	N8457	746365	14.6527	0.984661	-2.584	11.4277	25	5	13.3333	Glycerophospholipids	Glycerophosphoserines (PS)	5108_([M-H]-)_PSa42:4_C48H86NO10P	N/A										N/A	b
862.56	10	Negative mode	N8380	857383	7.89949	0.98756	0.186	5.49303	25	5	13.3333	Glycerophospholipids	Glycerophosphoserines (PS)	5110_([M-H]-)_PSa42:6_C48H82NO10P	N/A										N/A	b
860.544	9.9	Negative mode	N8335	290428	7.30352	0.98341	0.245	7.31235	25	5	13.3333	Glycerophospholipids	Glycerophosphoserines (PS)	5111_([M-H]-)_PSa42:7_C48H80NO10P	N/A										N/A	b
858.529	9.5	Negative mode	N8293	3893153	1.54056	0.981881	0.536	4.33127	25	5	13.3333	Glycerophospholipids	Glycerophosphoserines (PS)	5112_([M-H]-)_PSa42:8_C48H78NO10P	327.234	283.265									5112_([M-H]-)_PS a42:8_C48H78NO10P	a
880.607	9.6	Negative mode	N8673	8416709	2.20296	0.986534	0.239	18.0051	25	5	13.3333	Glycerophospholipids	Glycerophosphoserines (PS)	5118_([M-H]-)_PSa43:4_C49H88NO10P	N/A										N/A	b
878.594	9.4	Negative mode	N8650	18022820	1.88345	0.98526	-2.321	4.30496	25	5	13.3333	Glycerophospholipids	Glycerophosphoserines (PS)	5119_([M-H]-)_PSa43:5_C49H86NO10P	327.233	283.264	818.567								5119_([M-H]-)_PS a43:5_C49H86NO10P	a
796.55	10.3	Negative mode	N7235	469056	2.99163	0.974843	0.246	11.3718	25	5	13.3333	Glycerophospholipids	Glycerophosphoserines (PS)	5147_([M-H]-)_PSe38:4_C44H80NO9P	281.249										5147_([M-H]-)_PS e38:4_C44H80NO9P	a
794.534	9.9	Negative mode	N7193	1054710	2.54767	0.986466	0.0574	5.80649	25	5	13.3333	Glycerophospholipids	Glycerophosphoserines (PS)	5148_([M-H]-)_PSe38:5_C44H78NO9P	N/A										N/A	b
832.647	10.8	Negative mode	N7876	160575	9.76829	0.979271	-3.488	8.43274	25	5	13.3333	Glycerophospholipids	Glycerophosphoserines (PS)	5151_([M-H]-)_PSe40:0_C46H92NO9P	N/A										N/A	b
846.662	11.1	Negative mode	N8114	626992	17.2991	0.944138	-3.135	4.4919	25	5	13.3333	Glycerophospholipids	Glycerophosphoserines (PS)	5154_([M-H]-)_PSe41:0_C47H94NO9P	N/A										N/A	b
768.518	9.7	Negative mode	N6755	1073932	1.62297	0.969822	0.255	8.25237	25	5	13.3333	Glycerophospholipids	Glycerophosphoserines (PS)	5179_([M-H]-)_PSp36:3_C42H76NO9P	N/A										N/A	b
846.565	10.5	Negative mode	N8105	1178000	3.7812	0.984578	0.29	7.44579	25	5	13.3333	Glycerophospholipids	Glycerophosphoserines (PS)	5200_([M-H]-)_PSp42:6_C48H82NO9P	331.264										5200_([M-H]-)_PS p42:6_C48H82NO9P	a
688.572	10.3	Positive mode	P11402	428261	9.49516	0.987169	-0.222	14.1511	25	5	13.3333	Sphingolipids	Hexosylceramides (HexCer)	304_([M+H]+)_HexCer(d18:0/C15:0)_C39H77O8N	N/A										N/A	b
814.712	11.3	Positive mode	P15509	703182	18.5359	0.987023	1.101	28.6979	25	5	13.3333	Sphingolipids	Hexosylceramides (HexCer)	322_([M+H]+)_HexCer(d18:0/C24:0)_C48H95O8N	N/A										N/A	b
686.556	9.6	Positive mode	P11312	5575389	18.5491	0.971227	0.724	0.72933	25	5	13.3333	Sphingolipids	Hexosylceramides (HexCer)	332_([M+H]+)_HexCer(d18:1/C15:0)_C39H75O8N	N/A										N/A	b
728.602	10.5	Positive mode	P12855	2433735	16.4952	0.954168	1.162	13.5104	25	5	13.3333	Sphingolipids	Hexosylceramides (HexCer)	344_([M+H]+)_HexCer(d18:1/C18:0)_C42H81O8N	N/A										N/A	b
728.603	9.1	Positive mode	P12857	1953709	13.5982	0.991754	-0.073	5.06665	25	5	13.3333	Sphingolipids	Hexosylceramides (HexCer)	344_([M+H]+)_HexCer(d18:1/C18:0)_C42H81O8N	728.603	548.538	264.268								344_([M+H]+)_HexCer (d18:1/C18:0)_C42H81O8N	a
756.633	10.7	Positive mode	P13784	5965355	9.52897	0.998597	1.251	2.39519	25	5	13.3333	Sphingolipids	Hexosylceramides (HexCer)	352_([M+H]+)_HexCer(d18:1/C20:0)_C44H85O8N	N/A										N/A	b
738.623	10.7	Positive mode	P13210	1715125	13.8366	0.993376	2.95	19.7192	25	5	13.3333	Sphingolipids	Hexosylceramides (HexCer)	352_([M+H-H2O]+)_HexCer(d18:1/C20:0)_C44H85O8N	N/A										N/A	b
784.665	11.3	Positive mode	P14683	2077382	12.5231	0.993539	0.952	5.16417	25	5	13.3333	Sphingolipids	Hexosylceramides (HexCer)	360_([M+H]+)_HexCer(d18:1/C22:0)_C46H89O8N	N/A										N/A	b
766.654	11.2	Positive mode	P14109	4712565	17.1998	0.99818	2.19	4.05806	25	5	13.3333	Sphingolipids	Hexosylceramides (HexCer)	360_([M+H-H2O]+)_HexCer(d18:1/C22:0)_C46H89O8N	N/A										N/A	b
782.649	10.9	Positive mode	P14614	548310	11.424	0.995511	1.018	12.4532	25	5	13.3333	Sphingolipids	Hexosylceramides (HexCer)	362_([M+H]+)_HexCer(d18:1/C22:1)_C46H87O8N	N/A										N/A	b
782.649	10.3	Positive mode	P14615	820122	15.9691	0.995922	0.763	14.2417	25	5	13.3333	Sphingolipids	Hexosylceramides (HexCer)	362_([M+H]+)_HexCer(d18:1/C22:1)_C46H87O8N	N/A										N/A	b
798.681	10.8	Positive mode	P15078	1216527	12.3929	0.996328	0.747	11.9366	25	5	13.3333	Sphingolipids	Hexosylceramides (HexCer)	364_([M+H]+)_HexCer(d18:1/C23:0)_C47H91O8N	264.268										364_([M+H]+)_HexCer (d18:1/C23:0)_C47H91O8N	a
780.67	10.8	Positive mode	P14567	295898	13.1219	0.990989	2.343	20.9368	25	5	13.3333	Sphingolipids	Hexosylceramides (HexCer)	364_([M+H-H2O]+)_HexCer(d18:1/C23:0)_C47H91O8N	264.268										364_([M+H-H2O]+)_HexCer (d18:1/C23:0)_C47H91O8N	a
820.663	10.8	Positive mode	P15641	680254	7.71987	0.991304	0.416	6.19977	25	5	13.3333	Sphingolipids	Hexosylceramides (HexCer)	364_([M+Na]+)_HexCer(d18:1/C23:0)_C47H91O8N	N/A										N/A	b
812.696	11.1	Positive mode	P15445	6793593	10.1858	0.99797	1.534	9.84003	25	5	13.3333	Sphingolipids	Hexosylceramides (HexCer)	368_([M+H]+)_HexCer(d18:1/C24:0)_C48H93O8N	812.696	264.268									368_([M+H]+)_HexCer (d18:1/C24:0)_C48H93O8N	a
812.696	11.9	Positive mode	P15447	803297	12.729	0.973953	0.796	8.72764	25	5	13.3333	Sphingolipids	Hexosylceramides (HexCer)	368_([M+H]+)_HexCer(d18:1/C24:0)_C48H93O8N	N/A										N/A	b
794.685	11.1	Positive mode	P14964	1768228	11.2733	0.990514	2.994	5.54312	25	5	13.3333	Sphingolipids	Hexosylceramides (HexCer)	368_([M+H-H2O]+)_HexCer(d18:1/C24:0)_C48H93O8N	794.685	632.629	282.278	264.267							368_([M+H-H2O]+)_HexCer (d18:1/C24:0)_C48H93O8N	a
834.678	11.1	Positive mode	P15985	2009369	3.81821	0.995135	1.188	11.772	25	5	13.3333	Sphingolipids	Hexosylceramides (HexCer)	368_([M+Na]+)_HexCer(d18:1/C24:0)_C48H93O8N	N/A										N/A	b
810.686	11.1	Negative mode	N7523	242298	5.22693	0.978792	-3.525	6.20873	25	5	13.3333	Sphingolipids	Hexosylceramides (HexCer)	368_([M-H]-)_HexCer(d18:1/C24:0)_C48H93O8N	N/A										N/A	b
810.68	10.6	Positive mode	P15390	12006910	13.0378	0.998372	0.983	18.3473	25	5	13.3333	Sphingolipids	Hexosylceramides (HexCer)	370_([M+H]+)_HexCer(d18:1/C24:1)_C48H91O8N	810.68	792.668	630.617	612.603	282.279	264.278					370_([M+H]+)_HexCer (d18:1/C24:1)_C48H91O8N	a
792.67	10.6	Positive mode	P14909	2779478	11.2973	0.999164	2.686	5.60277	25	5	13.3333	Sphingolipids	Hexosylceramides (HexCer)	370_([M+H-H2O]+)_HexCer(d18:1/C24:1)_C48H91O8N	282.278	264.267									370_([M+H-H2O]+)_HexCer (d18:1/C24:1)_C48H91O8N	a
832.662	10.6	Positive mode	P15932	4964618	3.22191	0.999366	1.732	2.01102	25	5	13.3333	Sphingolipids	Hexosylceramides (HexCer)	370_([M+Na]+)_HexCer(d18:2/C24:0)_C48H91O8N	N/A										N/A	b
808.67	10.6	Negative mode	N7475	670601	5.44836	0.986777	-2.977	4.80638	25	5	13.3333	Sphingolipids	Hexosylceramides (HexCer)	370_([M-H]-)_HexCer(d18:1/C24:1)_C48H91O8N	N/A										N/A	b
808.665	10.1	Positive mode	P15339	3240411	11.9912	0.998412	0.429	10.3005	25	5	13.3333	Sphingolipids	Hexosylceramides (HexCer)	400_([M+H]+)_HexCer(d18:2/C24:1)_C48H89O8N	808.665	264.267	262.252								400_([M+H]+)_HexCer (d18:2/C24:1) and (d18:1/C24:2)_C48H89O8N	a
790.654	10.1	Positive mode	P14851	516852	11.6755	0.996339	2.25	20.5603	25	5	13.3333	Sphingolipids	Hexosylceramides (HexCer)	400_([M+H-H2O]+)_HexCer(d18:2/C24:1)_C48H89O8N	262.252										400_([M+H-H2O]+)_HexCer (d18:2/C24:1)_C48H89O8N	a
830.647	10.1	Positive mode	P15886	1651206	6.76174	0.995375	0.712	3.07954	25	5	13.3333	Sphingolipids	Hexosylceramides (HexCer)	400_([M+Na]+)_HexCer(d18:2/C24:1)_C48H89O8N	N/A										N/A	b
468.308	2.4	Positive mode	P5045	7715408	11.3452	0.998994	-0.385	1.05178	25	1.16667	9	Glycerophospholipids	Lyso-Glycerophosphocholines (LPC)	2111_([M+H]+)_LPC14:0_C22H46NO7P	468.308	450.295	184.073	104.107	89.0599	86.0966					2111_([M+H]+)_LPC 14:0_C22H46NO7P	a
512.3	2.4	Negative mode	N2670	2283552	10.0128	0.993376	-1.765	8.73412	25	1.16667	9	Glycerophospholipids	Lyso-Glycerophosphocholines (LPC)	2111_([M-H+CHO2]-)_LPC14:0_C22H46NO7P	227.201	452.278									2111_([M-H+CHO2]-)_LPC 14:0_C22H46NO7P	a
482.324	2.9	Positive mode	P5351	1418663	6.17463	0.999176	-0.0626	1.84602	25	1.16667	9	Glycerophospholipids	Lyso-Glycerophosphocholines (LPC)	2116_([M+H]+)_LPC15:0_C23H48NO7P	482.322	479.6	184.072	104.107	89.0599	86.0966					2116_([M+H]+)_LPC 15:0_C23H48NO7P	a
496.339	3.7	Positive mode	P5686	187863600	7.4233	0.999805	-0.162	1.49114	25	1.16667	9	Glycerophospholipids	Lyso-Glycerophosphocholines (LPC)	2121_([M+H]+)_LPC16:0_C24H50NO7P	496.338	478.327	184.073	104.107	89.0598	86.0966					2121_([M+H]+)_LPC 16:0_C24H50NO7P	a
518.321	3.7	Positive mode	P6201	8904508	11.1091	0.995061	-0.261	8.35396	25	1.16667	9	Glycerophospholipids	Lyso-Glycerophosphocholines (LPC)	2121_([M+Na]+)_LPC16:0_C24H50NO7P	518.32	459.247	146.981	104.107	89.0599	86.0967					2121_([M+Na]+)_LPC 16:0_C24H50NO7P	a
540.332	3.7	Negative mode	N3059	63820990	12.2326	0.994396	-2.044	3.12629	25	1.16667	9	Glycerophospholipids	Lyso-Glycerophosphocholines (LPC)	2121_([M-H+CHO2]-)_LPC16:0_C24H50NO7P	255.233	480.31	224.069								2121_([M-H+CHO2]-)_LPC 16:0_C24H50NO7P	a
494.324	2.8	Positive mode	P5614	9381850	7.70425	0.999042	-0.0611	4.72552	25	1.16667	9	Glycerophospholipids	Lyso-Glycerophosphocholines (LPC)	2122_([M+H]+)_LPC16:1_C24H48NO7P	494.322	476.312	184.073	104.107	89.0599	86.0966					2122_([M+H]+)_LPC 16:1_C24H48NO7P	a
538.316	2.8	Negative mode	N3019	3167024	12.9104	0.997385	-1.959	2.24122	25	1.16667	9	Glycerophospholipids	Lyso-Glycerophosphocholines (LPC)	2122_([M-H+CHO2]-)_LPC16:1_C24H48NO7P//2916_([M-H]-)_LPSa19:0_C25H50NO9P	253.217	478.294	224.069								2122_([M-H+CHO2]-)_LPC 16:1_C24H48NO7P	a
508.339	3.4	Positive mode	P5965	824166	6.22093	0.998223	0.039	11.5176	25	1.16667	9	Glycerophospholipids	Lyso-Glycerophosphocholines (LPC)	2128_([M+H]+)_LPC17:1_C25H50NO7P	508.336	490.324	184.073	104.107	89.0598	86.0966					2128_([M+H]+)_LPC 17:1_C25H50NO7P	a
524.371	5	Positive mode	P6367	61095760	8.27823	0.998384	-0.153	4.05968	25	1.16667	9	Glycerophospholipids	Lyso-Glycerophosphocholines (LPC)	2134_([M+H]+)_LPC18:0_C26H54NO7P	524.369	506.359	184.073	104.107	89.0598	86.0966					2134_([M+H]+)_LPC 18:0_C26H54NO7P	a
568.363	5	Negative mode	N3445	16919600	9.57447	0.996725	-2.119	4.80287	25	1.16667	9	Glycerophospholipids	Lyso-Glycerophosphocholines (LPC)	2134_([M-H+CHO2]-)_LPC18:0_C26H54NO7P	283.264	508.341	224.069								2134_([M-H+CHO2]-)_LPC 18:0_C26H54NO7P	a
522.355	4.2	Positive mode	P6306	179980000	7.2969	0.999668	-0.441	1.87673	25	1.16667	9	Glycerophospholipids	Lyso-Glycerophosphocholines (LPC)	2135_([M+H]+)_LPC18:1_C26H52NO7P	522.353	504.343	184.073	104.107	86.0966						2135_([M+H]+)_LPC 18:1_C26H52NO7P	a
544.337	4.2	Positive mode	P6913	8672719	11.9581	0.995389	0.211	7.82211	25	1.16667	9	Glycerophospholipids	Lyso-Glycerophosphocholines (LPC)	2135_([M+Na]+)_LPC18:1_C26H52NO7P	544.336	485.262	146.981	104.107	89.0598	86.0967					2135_([M+Na]+)_LPC 18:1_C26H52NO7P	a
566.347	4.3	Negative mode	N3413	62912710	12.2853	0.998134	-2.038	5.76029	25	1.16667	9	Glycerophospholipids	Lyso-Glycerophosphocholines (LPC)	2135_([M-H+CHO2]-)_LPC18:1_C26H52NO7P//2924_([M-H]-)_LPSa21:0_C27H54NO9P	281.248	506.325	224.069								2135_([M-H+CHO2]-)_LPC 18:1_C26H52NO7P	a
520.339	3.2	Positive mode	P6253	37184220	8.04163	0.999345	-0.346	7.35805	25	1.16667	9	Glycerophospholipids	Lyso-Glycerophosphocholines (LPC)	2136_([M+H]+)_LPC18:2_C26H50NO7P	520.338	502.327	184.073	104.107	89.0599	86.0966					2136_([M+H]+)_LPC 18:2_C26H50NO7P	a
542.321	3.2	Positive mode	P6852	1749548	8.6878	0.99922	0.119	13.7688	25	1.16667	9	Glycerophospholipids	Lyso-Glycerophosphocholines (LPC)	2136_([M+Na]+)_LPC18:2_C26H50NO7P	542.321	483.247	146.982	104.107	89.0599	86.0967					2136_([M+Na]+)_LPC 18:2_C26H50NO7P	a
564.332	3.3	Negative mode	N3383	12315340	12.665	0.998898	-2.134	1.27126	25	1.16667	9	Glycerophospholipids	Lyso-Glycerophosphocholines (LPC)	2136_([M-H+CHO2]-)_LPC18:2_C26H50NO7P	279.233	504.31	224.069								2136_([M-H+CHO2]-)_LPC 18:2_C26H50NO7P	a
546.355	3.9	Positive mode	P6964	8406963	5.76578	0.998638	0.494	1.43096	25	1.16667	9	Glycerophospholipids	Lyso-Glycerophosphocholines (LPC)	2147_([M+H]+)_LPC20:3_C28H52NO7P	546.355	184.073	104.107	89.0599	86.0966						2147_([M+H]+)_LPC 20:3_C28H52NO7P	a
590.348	3.9	Negative mode	N3781	2977316	9.32512	0.999629	-2.294	0.66044	25	1.16667	9	Glycerophospholipids	Lyso-Glycerophosphocholines (LPC)	2147_([M-H+CHO2]-)_LPC20:3_C28H52NO7P	305.249	530.325	224.069								2147_([M-H+CHO2]-)_LPC 20:3_C28H52NO7P	a
544.339	3.3	Positive mode	P6914	38348490	6.68164	0.999572	0.0364	6.25279	25	1.16667	9	Glycerophospholipids	Lyso-Glycerophosphocholines (LPC)	2148_([M+H]+)_LPC20:4_C28H50NO7P	544.339	526.328	184.073	104.107	89.0601	86.0968					2148_([M+H]+)_LPC 20:4_C28H50NO7P	a
588.332	3.3	Negative mode	N3754	12576250	11.7999	0.998559	-2.557	0.83707	25	1.16667	9	Glycerophospholipids	Lyso-Glycerophosphocholines (LPC)	2148_([M-H+CHO2]-)_LPC20:4_C28H50NO7P	303.233	528.31	224.069								2148_([M-H+CHO2]-)_LPC 20:4_C28H50NO7P	a
542.323	2.6	Positive mode	P6853	978837	7.19129	0.998941	0.313	26.5711	25	1.16667	9	Glycerophospholipids	Lyso-Glycerophosphocholines (LPC)	2149_([M+H]+)_LPC20:5_C28H48NO7P	542.323	184.073	104.107	89.0599							2149_([M+H]+)_LPC 20:5_C28H48NO7P	a
572.37	4.5	Positive mode	P7734	2626575	7.04222	0.998513	0.733	2.53536	25	1.16667	9	Glycerophospholipids	Lyso-Glycerophosphocholines (LPC)	2160_([M+H]+)_LPC22:4_C30H54NO7P	572.37	554.358	184.073	104.107	89.0598	86.0966					2160_([M+H]+)_LPC 22:4_C30H54NO7P	a
616.364	4.6	Negative mode	N4184	965579	10.2799	0.997633	-2.441	4.59671	25	1.16667	9	Glycerophospholipids	Lyso-Glycerophosphocholines (LPC)	2160_([M-H+CHO2]-)_LPC22:4_C30H54NO7P	331.264	556.341	224.069								2160_([M-H+CHO2]-)_LPC 22:4_C30H54NO7P	a
570.354	3.7	Positive mode	P7689	2693678	27.3905	0.996525	0.999	4.35562	25	1.16667	9	Glycerophospholipids	Lyso-Glycerophosphocholines (LPC)	2161_([M+H]+)_LPC22:5_C30H52NO7P	570.354	184.073	104.107	89.0598	86.0966						2161_([M+H]+)_LPC 22:5_C30H52NO7P	a
568.339	3.2	Positive mode	P7625	9864707	7.357	0.996155	0.0348	5.63288	25	1.16667	9	Glycerophospholipids	Lyso-Glycerophosphocholines (LPC)	2162_([M+H]+)_LPC22:6_C30H50NO7P	568.339	550.328	184.073	104.107	89.0599	86.0966					2162_([M+H]+)_LPC 22:6_C30H50NO7P	a
612.332	3.2	Negative mode	N4128	3188140	13.0042	0.996213	-2.294	18.6938	25	1.16667	9	Glycerophospholipids	Lyso-Glycerophosphocholines (LPC)	2162_([M-H+CHO2]-)_LPC22:6_C30H50NO7P	327.233	283.243	224.069	552.31							2162_([M-H+CHO2]-)_LPC 22:6_C30H50NO7P	a
608.464	7.2	Positive mode	P8753	805655	16.5772	0.99369	0.854	6.74084	25	1.16667	9	Glycerophospholipids	Lyso-Glycerophosphocholines (LPC)	2168_([M+H]+)_LPC24:0_C32H66NO7P	608.464	184.073	104.107	89.0598							2168_([M+H]+)_LPC 24:0_C32H66NO7P	a
480.344	4.5	Positive mode	P5294	4052439	12.2904	0.997409	0.635	14.1762	25	1.16667	9	Glycerophospholipids	Lyso-Glycerophosphocholines (LPC)	2177_([M+H]+)_LPCp16:0_C24H50NO6P	480.344	184.073	104.107	89.0599	86.0967						2177_([M+H]+)_LPC p16:0_C24H50NO6P	a
478.295	4.4	Negative mode	N2251	2517096	5.41528	0.981144	-2.058	6.29108	25	1.16667	9	Glycerophospholipids	Lyso-Glycerophosphoethanolamines (LPE)	2319_([M-H]-)_LPE18:1_C23H46NO7P	281.249	478.231									2319_([M-H]-)_LPE 18:1_C23H46NO7P	a
476.279	3.4	Negative mode	N2220	569885	8.4067	0.949446	-2.172	5.55387	25	1.16667	9	Glycerophospholipids	Lyso-Glycerophosphoethanolamines (LPE)	2320_([M-H]-)_LPE18:2_C23H44NO7P	279.234										2320_([M-H]-)_LPE 18:2_C23H44NO7P	a
500.28	3.4	Negative mode	N2532	3599763	6.22624	0.989711	-2.667	5.36262	25	1.16667	9	Glycerophospholipids	Lyso-Glycerophosphoethanolamines (LPE)	2332_([M-H]-)_LPE20:4_C25H44NO7P	303.233	500.281									2332_([M-H]-)_LPE 20:4_C25H44NO7P	a
528.311	4.6	Negative mode	N2878	1635544	5.70398	0.99205	-1.958	8.95829	25	1.16667	9	Glycerophospholipids	Lyso-Glycerophosphoethanolamines (LPE)	2344_([M-H]-)_LPE22:4_C27H48NO7P	331.264	196.037	528.31								2344_([M-H]-)_LPE 22:4_C27H48NO7P	a
483.274	3.2	Negative mode	N2320	1489129	9.96079	0.98821	-1.973	11.0864	25	1.16667	9	Glycerophospholipids	Lyso-Glycerophosphoglycerols (LPG)	2506_([M-H]-)_LPG16:0_C22H45O9P	255.233										2506_([M-H]-)_LPG 16:0_C22H45O9P	a
509.289	3.7	Negative mode	N2637	707047	11.6842	0.994416	-1.381	20.6931	25	1.16667	9	Glycerophospholipids	Lyso-Glycerophosphoglycerols (LPG)	2512_([M-H]-)_LPG18:1_C24H47O9P	N/A										N/A	b
507.274	2.8	Negative mode	N2609	1771717	8.5654	0.985766	-1.288	8.69376	25	1.16667	9	Glycerophospholipids	Lyso-Glycerophosphoglycerols (LPG)	2513_([M-H]-)_LPG18:2_C24H45O9P	279.233										2513_([M-H]-)_LPG 18:2_C24H45O9P	a
599.322	4.5	Negative mode	N3925	3014223	14.0738	0.992703	-2.517	3.1873	25	1.16667	9	Glycerophospholipids	Lyso-Glycerophosphoinositols (LPI)	2711_([M-H]-)_LPIa18:0_C27H53O12P	283.264	152.994	599.321	241.012							2711_([M-H]-)_LPI a18:0_C27H53O12P	a
597.306	3.3	Negative mode	N3888	859686	16.0085	0.995341	-2.442	20.5906	25	1.16667	9	Glycerophospholipids	Lyso-Glycerophosphoinositols (LPI)	2712_([M-H]-)_LPIa18:1_C27H51O12P	281.248	152.994	241.011	597.304							2712_([M-H]-)_LPI a18:1_C27H51O12P	a
619.29	2.6	Negative mode	N4218	2678568	15.4848	0.998065	-2.113	4.8893	25	1.16667	9	Glycerophospholipids	Lyso-Glycerophosphoinositols (LPI)	2722_([M-H]-)_LPIa20:4_C29H49O12P	303.233	152.994	619.289	241.012							2722_([M-H]-)_LPI a20:4_C29H49O12P	a
649.335	5.5	Negative mode	N4676	680951	6.49677	0.989535	0.68	13.5983	25	1.16667	9	Glycerophospholipids	Lyso-Glycerophosphoinositols (LPI)	2729_([M-H]-)_LPIa22:3_C31H55O12P	N/A										N/A	b
601.28	5.7	Negative mode	N3957	1748903	13.0588	0.839024	-3.615	3.32705	25	1.16667	9	Glycerophospholipids	Lyso-Glycerophosphoinositols (LPI)	2750_([M-H]-)_LPIp20:5oro20:6_C29H47O11P	N/A										N/A	b
304.261	5.2	Positive mode	P1506	13829590	5.45641	0.981951	-1.194	14.3031	25	1.16667	9	Fatty Acyls	Primary amides (PFAA)	81_([M+Na]+)_ElaidamideorOleamide_C18H35NO	N/A										N/A	b
302.245	4.6	Positive mode	P1486	49490080	7.6617	0.99914	-0.705	1.03151	25	1.16667	9	Fatty Acyls	Primary amides (PFAA)	82_([M+Na]+)_Linoleamide_C18H33NO	N/A										N/A	b
256.263	4.9	Positive mode	P837	101268200	15.0463	0.998462	0.163	9.04402	25	1.16667	9	Fatty Acyls	Primary amides (PFAA)	85_([M+H]+)_Palmitamide_C16H33NO	256.263	239.156	88.0759								85_([M+H]+)_Palmitamide_C16H33NO	a
278.245	4.9	Positive mode	P1128	14319800	6.50733	0.995796	-0.0474	14.1671	25	1.16667	9	Fatty Acyls	Primary amides (PFAA)	85_([M+Na]+)_Palmitamide_C16H33NO	278.245	261.22	243.209								85_([M+Na]+)_Palmitamide_C16H33NO	a
254.248	4	Positive mode	P809	4009318	11.012	0.997708	-1.212	14.1322	25	1.16667	9	Fatty Acyls	Primary amides (PFAA)	86_([M+H]+)_Palmitoleamide_C16H31NO	254.248	237.22	219.21	86.0602							86_([M+H]+)_Palmitoleamide_C16H31NO	a
282.279	5.2	Positive mode	P1186	81271980	9.7185	0.956843	-1.092	27.0924	25	1.16667	9	Sphingolipids	Sphingoid bases (SB)	81_([M+H]+)_ElaidamideorOleamide_C18H35NO//93_([M+H]+)_Sphingosined18:1_C18H37NO2	282.279	264.267									93_([M+H]+)_Sphingosine d18:1_C18H37NO2	a
280.263	4.6	Positive mode	P1153	97064160	11.1299	0.99921	-0.921	2.14165	25	1.16667	9	Sphingolipids	Sphingoid bases (SB)	82_([M+H]+)_Linoleamide_C18H33NO//91_([M+H]+)_Sphingadienined18:2_C18H35NO2	280.263	262.252									91_([M+H]+)_Sphingadienine d18:2_C18H35NO2	a
677.558	8	Positive mode	P10980	3212650	13.21	0.98636	1.26	8.15174	25	5	13.3333	Sphingolipids	Sphingomyelins (SM)	701_([M+H]+)_SM(d18:0/C14:0)_C37H77N2O6P	677.558	184.073	86.0966								701_([M+H]+)_SM (d18:0/C14:0)_C37H77N2O6P	a
721.552	8	Negative mode	N5919	1300125	5.57772	0.987654	-2.315	0.68508	25	5	13.3333	Sphingolipids	Sphingomyelins (SM)	701_([M-H+CHO2]-)_SM(d18:0/C14:0)_C37H77N2O6P	168.042	661.522	78.9573								701_([M-H+CHO2]-)_SM (d18:0/C14:0)_C37H77N2O6P	a
705.589	8.6	Positive mode	P12010	25771030	12.8591	0.99782	1.919	3.91468	25	5	13.3333	Sphingolipids	Sphingomyelins (SM)	703_([M+H]+)_SM(d18:0/C16:0)_C39H81N2O6P	705.589	184.073	89.0599	86.0967							703_([M+H]+)_SM (d18:0/C16:0)_C39H81N2O6P	a
727.572	8.6	Positive mode	P12811	1184425	13.7217	0.996762	0.136	19.8645	25	5	13.3333	Sphingolipids	Sphingomyelins (SM)	703_([M+Na]+)_SM(d18:0/C16:0)_C39H81N2O6P//744_([M+H]+)_SM(d18:2/C18:1)_C41H79N2O6P	727.572	668.496	544.504	184.072	146.981	86.0967					703_([M+Na]+)_SM (d18:0/C16:0)_C39H81N2O6P	a
749.583	8.6	Negative mode	N6412	10112630	2.84661	0.989145	-2.629	29.0334	25	5	13.3333	Sphingolipids	Sphingomyelins (SM)	703_([M-H+CHO2]-)_SM(d18:0/C16:0)_C39H81N2O6P	168.042	689.562	255.233	78.957							703_([M-H+CHO2]-)_SM (d18:0/C16:0)_C39H81N2O6P	a
675.543	7.7	Positive mode	P10904	23892420	14.3112	0.999357	0.45	1.67637	25	5	13.3333	Sphingolipids	Sphingomyelins (SM)	714_([M+H]+)_SM(d18:1/C14:0)_C37H75N2O6P	675.543	264.268	184.073	86.0967							714_([M+H]+)_SM (d18:1/C14:0)_C37H75N2O6P	a
697.524	7.7	Positive mode	P11720	796050	14.5405	0.997209	0.787	23.4917	25	5	13.3333	Sphingolipids	Sphingomyelins (SM)	714_([M+Na]+)_SM(d18:1/C14:0)_C37H75N2O6P	697.524	638.448	514.458	146.981	89.0598	86.0966					714_([M+Na]+)_SM (d18:1/C14:0)_C37H75N2O6P	a
719.536	7.8	Negative mode	N5887	10751800	3.04065	0.990911	-2.53	1.3156	25	5	13.3333	Sphingolipids	Sphingomyelins (SM)	714_([M-H+CHO2]-)_SM(d18:1/C14:0)_C37H75N2O6P	168.042	659.514	78.9574								714_([M-H+CHO2]-)_SM (d18:1/C14:0)_C37H75N2O6P	a
689.558	8	Positive mode	P11432	14753210	14.7438	0.998774	0.658	3.4934	25	5	13.3333	Sphingolipids	Sphingomyelins (SM)	716_([M+H]+)_SM(d18:1/C15:0)_C38H77N2O6P	689.558	184.073	86.0966								716_([M+H]+)_SM (d18:1/C15:0)_C38H77N2O6P	a
733.552	8.1	Negative mode	N6115	5451597	3.56746	0.990296	-2.55	1.07188	25	5	13.3333	Sphingolipids	Sphingomyelins (SM)	716_([M-H+CHO2]-)_SM(d18:1/C15:0)_C38H77N2O6P	168.042	673.529	78.9571								716_([M-H+CHO2]-)_SM (d18:1/C15:0)_C38H77N2O6P	a
703.574	8.3	Positive mode	P11926	388905500	13.2336	0.999384	-0.137	4.23084	25	5	13.3333	Sphingolipids	Sphingomyelins (SM)	718_([M+H]+)_SM(d18:1/C16:0)_C39H79N2O6P	703.574	264.268	184.073								718_([M+H]+)_SM (d18:1/C16:0)_C39H79N2O6P	a
725.555	8.3	Positive mode	P12752	23743210	11.5744	0.996998	1.308	1.59792	25	5	13.3333	Sphingolipids	Sphingomyelins (SM)	718_([M+Na]+)_SM(d18:1/C16:0)_C39H79N2O6P	725.555	666.481	542.489	146.981	86.0966						718_([M+Na]+)_SM (d18:1/C16:0)_C39H79N2O6P	a
747.568	8.4	Negative mode	N6375	151822200	1.80497	0.991057	-2.836	6.66056	25	5	13.3333	Sphingolipids	Sphingomyelins (SM)	718_([M-H+CHO2]-)_SM(d18:1/C16:0)_C39H79N2O6P	168.042	687.545	78.9574								718_([M-H+CHO2]-)_SM (d18:1/C16:0)_C39H79N2O6P	a
701.558	7.9	Positive mode	P11856	45266150	13.8726	0.999555	1.645	2.13044	25	5	13.3333	Sphingolipids	Sphingomyelins (SM)	719_([M+H]+)_SM(d18:1/C16:1)_C39H77N2O6P	701.558	184.073									719_([M+H]+)_SM (d18:1/C16:1)_C39H77N2O6P	a
723.54	7.9	Positive mode	P12680	1531847	14.4215	0.995809	1.38	23.6252	25	5	13.3333	Sphingolipids	Sphingomyelins (SM)	719_([M+Na]+)_SM(d18:1/C16:1)_C39H77N2O6P	723.54	664.465	540.473	184.072	146.981	89.0598	86.0966				719_([M+Na]+)_SM (d18:1/C16:1)_C39H77N2O6P	a
745.552	7.9	Negative mode	N6327	15853120	3.22221	0.989371	-2.106	2.42284	25	5	13.3333	Sphingolipids	Sphingomyelins (SM)	719_([M-H+CHO2]-)_SM(d18:1/C16:1)_C39H77N2O6P	168.042	685.529	78.9575								719_([M-H+CHO2]-)_SM (d18:1/C16:1)_C39H77N2O6P	a
717.589	8.7	Positive mode	P12448	13333770	15.1564	0.999444	0.772	2.61238	25	5	13.3333	Sphingolipids	Sphingomyelins (SM)	720_([M+H]+)_SM(d18:1/C17:0)_C40H81N2O6P	717.589	184.073									720_([M+H]+)_SM (d18:1/C17:0)_C40H81N2O6P	a
761.583	8.7	Negative mode	N6621	5187438	3.40464	0.991091	-2.587	1.33015	25	5	13.3333	Sphingolipids	Sphingomyelins (SM)	720_([M-H+CHO2]-)_SM(d18:1/C17:0)_C40H81N2O6P	168.042	701.561	78.9574								720_([M-H+CHO2]-)_SM (d18:1/C17:0)_C40H81N2O6P	a
731.606	9	Positive mode	P12953	386642800	12.7726	0.999323	-0.131	3.04983	25	5	13.3333	Sphingolipids	Sphingomyelins (SM)	722_([M+H]+)_SM(d18:1/C18:0)_C41H83N2O6P	731.602	264.268	184.073								722_([M+H]+)_SM (d18:1/C18:0)_C41H83N2O6P	a
753.587	8.9	Positive mode	P13696	23359440	13.9886	0.997481	1.392	2.88724	25	5	13.3333	Sphingolipids	Sphingomyelins (SM)	722_([M+Na]+)_SM(d18:1/C18:0)_C41H83N2O6P	753.587	694.512	570.52	146.981	86.0967						722_([M+Na]+)_SM (d18:1/C18:0)_C41H83N2O6P	a
775.599	9	Negative mode	N6887	121777000	2.0357	0.988061	-2.476	6.56034	25	5	13.3333	Sphingolipids	Sphingomyelins (SM)	722_([M-H+CHO2]-)_SM(d18:1/C18:0)_C41H83N2O6P	168.042	715.577	78.9574								722_([M-H+CHO2]-)_SM (d18:1/C18:0)_C41H83N2O6P	a
729.59	8.5	Positive mode	P12885	82057080	13.1663	0.999601	0.622	1.14816	25	5	13.3333	Sphingolipids	Sphingomyelins (SM)	723_([M+H]+)_SM(d18:1/C18:1)_C41H81N2O6P	729.59	184.073									723_([M+H]+)_SM (d18:1/C18:1)_C41H81N2O6P	a
751.571	8.5	Positive mode	P13624	3274046	13.1851	0.999188	1.462	7.46095	25	5	13.3333	Sphingolipids	Sphingomyelins (SM)	723_([M+Na]+)_SM(d18:1/C18:1)_C41H81N2O6P	751.571	692.497	568.505	184.072	146.981	86.0967					723_([M+Na]+)_SM (d18:1/C18:1)_C41H81N2O6P	a
773.584	8.6	Negative mode	N6854	30451200	2.58003	0.992118	-2.806	4.75467	25	5	13.3333	Sphingolipids	Sphingomyelins (SM)	723_([M-H+CHO2]-)_SM(d18:1/C18:1)_C41H81N2O6P	168.042	713.56	281.249	78.9574							723_([M-H+CHO2]-)_SM (d18:1/C18:1)_C41H81N2O6P	a
745.621	9.3	Positive mode	P13437	8267478	13.2554	0.999132	0.743	5.26909	25	5	13.3333	Sphingolipids	Sphingomyelins (SM)	724_([M+H]+)_SM(d18:1/C19:0)_C42H85N2O6P	745.621	184.072									724_([M+H]+)_SM (d18:1/C19:0)_C42H85N2O6P	a
789.615	9.4	Negative mode	N7105	2478551	4.16159	0.987994	-2.622	2.48905	25	5	13.3333	Sphingolipids	Sphingomyelins (SM)	724_([M-H+CHO2]-)_SM(d18:1/C19:0)_C42H85N2O6P	168.042	729.588	78.9573								724_([M-H+CHO2]-)_SM (d18:1/C19:0)_C42H85N2O6P	a
743.604	8.9	Positive mode	P13375	1868125	14.2233	0.997738	1.888	17.4131	25	5	13.3333	Sphingolipids	Sphingomyelins (SM)	725_([M+H]+)_SM(d18:1/C19:1)_C42H83N2O6P	743.604	184.072									725_([M+H]+)_SM (d18:1/C19:1)_C42H83N2O6P	a
787.599	8.9	Negative mode	N7067	583808	4.09257	0.992027	-2.057	9.46412	25	5	13.3333	Sphingolipids	Sphingomyelins (SM)	725_([M-H+CHO2]-)_SM(d18:1/C19:1)_C42H83N2O6P	N/A										N/A	b
759.636	9.6	Positive mode	P13886	69134710	13.2921	0.998935	0.663	0.3257	25	5	13.3333	Sphingolipids	Sphingomyelins (SM)	726_([M+H]+)_SM(d18:1/C20:0)_C43H87N2O6P	759.636	184.073	86.0967								726_([M+H]+)_SM (d18:1/C20:0)_C43H87N2O6P	a
781.618	9.6	Positive mode	P14586	3082437	12.1784	0.99773	0.702	6.51682	25	5	13.3333	Sphingolipids	Sphingomyelins (SM)	726_([M+Na]+)_SM(d18:1/C20:0)_C43H87N2O6P	781.618	722.543	598.552	184.073	146.981	86.0967					726_([M+Na]+)_SM (d18:1/C20:0)_C43H87N2O6P	a
803.631	9.7	Negative mode	N7361	21960470	2.08611	0.991434	-2.887	2.97789	25	5	13.3333	Sphingolipids	Sphingomyelins (SM)	726_([M-H+CHO2]-)_SM(d18:1/C20:0)_C43H87N2O6P	168.042	743.608	78.9573								726_([M-H+CHO2]-)_SM (d18:1/C20:0)_C43H87N2O6P	a
757.621	9.2	Positive mode	P13817	33242880	13.3522	0.998988	0.203	2.76419	25	5	13.3333	Sphingolipids	Sphingomyelins (SM)	727_([M+H]+)_SM(d18:1/C20:1)_C43H85N2O6P	757.621	184.073	86.0964								727_([M+H]+)_SM (d18:1/C20:1)_C43H85N2O6P	a
779.601	9.2	Positive mode	P14531	1474206	11.8774	0.997902	3.462	17.3171	25	5	13.3333	Sphingolipids	Sphingomyelins (SM)	727_([M+Na]+)_SM(d18:1/C20:1)_C43H85N2O6P	779.601	596.535	146.981	86.0967							727_([M+Na]+)_SM (d18:1/C20:1)_C43H85N2O6P	a
801.615	9.2	Negative mode	N7328	9101653	2.22808	0.985485	-2.957	1.54314	25	5	13.3333	Sphingolipids	Sphingomyelins (SM)	727_([M-H+CHO2]-)_SM(d18:1/C20:1)_C43H85N2O6P	168.042	741.593	78.9574								727_([M-H+CHO2]-)_SM (d18:1/C20:1)_C43H85N2O6P	a
773.652	10	Positive mode	P14329	11087600	14.8275	0.999353	0.328	8.95247	25	5	13.3333	Sphingolipids	Sphingomyelins (SM)	728_([M+H]+)_SM(d18:1/C21:0)_C44H89N2O6P	773.652	184.073	86.0966								728_([M+H]+)_SM (d18:1/C21:0)_C44H89N2O6P	a
817.647	10.1	Negative mode	N7624	4170609	4.00287	0.991019	-3.144	2.02033	25	5	13.3333	Sphingolipids	Sphingomyelins (SM)	728_([M-H+CHO2]-)_SM(d18:1/C21:0)_C44H89N2O6P	168.042	757.616	78.9574								728_([M-H+CHO2]-)_SM (d18:1/C21:0)_C44H89N2O6P	a
771.635	9.5	Positive mode	P14258	2717868	12.7967	0.998445	1.819	4.53888	25	5	13.3333	Sphingolipids	Sphingomyelins (SM)	729_([M+H]+)_SM(d18:1/C21:1)_C44H87N2O6P	771.635	184.073	86.0967								729_([M+H]+)_SM (d18:1/C21:1)_C44H87N2O6P	a
787.668	10.3	Positive mode	P14761	68315640	13.5547	0.999703	0.513	1.23506	25	5	13.3333	Sphingolipids	Sphingomyelins (SM)	730_([M+H]+)_SM(d18:1/C22:0)_C45H91N2O6P	787.668	184.073	86.0966								730_([M+H]+)_SM (d18:1/C22:0)_C45H91N2O6P	a
809.649	10.3	Positive mode	P15359	2813600	14.8859	0.99948	0.801	0.35935	25	5	13.3333	Sphingolipids	Sphingomyelins (SM)	730_([M+Na]+)_SM(d18:1/C22:0)_C45H91N2O6P	N/A										N/A	b
831.662	10.3	Negative mode	N7858	23678330	2.19023	0.991315	-3.031	4.05835	25	5	13.3333	Sphingolipids	Sphingomyelins (SM)	730_([M-H+CHO2]-)_SM(d18:1/C22:0)_C45H91N2O6P	168.042	771.638	78.9572								730_([M-H+CHO2]-)_SM (d18:1/C22:0)_C45H91N2O6P	a
785.653	9.9	Positive mode	P14704	71966160	13.9877	0.999183	-0.0588	0.73475	25	5	13.3333	Sphingolipids	Sphingomyelins (SM)	731_([M+H]+)_SM(d18:1/C22:1)_C45H89N2O6P	785.653	184.073	89.0599	86.0966							731_([M+H]+)_SM (d18:1/C22:1)_C45H89N2O6P	a
807.633	9.9	Positive mode	P15315	3202209	12.5647	0.998953	1.484	0.22304	25	5	13.3333	Sphingolipids	Sphingomyelins (SM)	731_([M+Na]+)_SM(d18:1/C22:1)_C45H89N2O6P	807.633	748.554	624.567	184.073	146.981	86.0966					731_([M+Na]+)_SM (d18:1/C22:1)_C45H89N2O6P	a
829.646	9.9	Negative mode	N7823	24710630	1.82172	0.990231	-2.978	3.00123	25	5	13.3333	Sphingolipids	Sphingomyelins (SM)	731_([M-H+CHO2]-)_SM(d18:1/C22:1)_C45H89N2O6P	168.042	769.623	78.9573								731_([M-H+CHO2]-)_SM (d18:1/C22:1)_C45H89N2O6P	a
801.683	10.6	Positive mode	P15167	31520510	12.4654	0.99935	1.314	0.38787	25	5	13.3333	Sphingolipids	Sphingomyelins (SM)	732_([M+H]+)_SM(d18:1/C23:0)_C46H93N2O6P	801.683	264.268	184.073	86.0967							732_([M+H]+)_SM (d18:1/C23:0)_C46H93N2O6P	a
845.677	10.7	Negative mode	N8089	8067209	12.5295	0.9901	-2.33	10.7585	25	5	13.3333	Sphingolipids	Sphingomyelins (SM)	732_([M-H+CHO2]-)_SM(d18:1/C23:0)_C46H93N2O6P	168.042	785.655	78.9573								732_([M-H+CHO2]-)_SM (d18:1/C23:0)_C46H93N2O6P	a
799.668	10.2	Positive mode	P15104	27998330	13.902	0.99968	0.505	6.12412	25	5	13.3333	Sphingolipids	Sphingomyelins (SM)	733_([M+H]+)_SM(d18:1/C23:1)_C46H91N2O6P	799.668	184.073	86.0966								733_([M+H]+)_SM (d18:1/C23:1)_C46H91N2O6P	a
843.662	10.2	Negative mode	N8054	10271220	3.42824	0.991633	-2.75	12.9983	25	5	13.3333	Sphingolipids	Sphingomyelins (SM)	733_([M-H+CHO2]-)_SM(d18:1/C23:1)_C46H91N2O6P	168.042	783.639	78.9573								733_([M-H+CHO2]-)_SM (d18:1/C23:1)_C46H91N2O6P	a
815.698	11	Positive mode	P15532	66815670	9.08605	0.99832	1.476	0.38739	25	5	13.3333	Sphingolipids	Sphingomyelins (SM)	734_([M+H]+)_SM(d18:1/C24:0)_C47H95N2O6P	815.698	184.073	86.0967								734_([M+H]+)_SM (d18:1/C24:0)_C47H95N2O6P	a
859.694	11	Negative mode	N8319	9769637	1.25126	0.97765	-3.164	20.7966	25	5	13.3333	Sphingolipids	Sphingomyelins (SM)	734_([M-H+CHO2]-)_SM(d18:1/C24:0)_C47H95N2O6P	168.042	800.674	78.9573								734_([M-H+CHO2]-)_SM (d18:1/C24:0)_C47H95N2O6P	a
813.683	10.4	Positive mode	P15475	235369800	13.3463	0.999574	0.681	2.55413	25	5	13.3333	Sphingolipids	Sphingomyelins (SM)	735_([M+H]+)_SM(d18:1/C24:1)_C47H93N2O6P	813.683	184.073	86.0967								735_([M+H]+)_SM (d18:1/C24:1)_C47H93N2O6P	a
835.664	10.4	Positive mode	P16010	10602760	14.5071	0.99975	1.554	4.99897	25	5	13.3333	Sphingolipids	Sphingomyelins (SM)	735_([M+Na]+)_SM(d18:1/C24:1)_C47H93N2O6P	835.664	776.59	652.598	146.981	86.0966						735_([M+Na]+)_SM (d18:1/C24:1)_C47H93N2O6P	a
857.678	10.4	Negative mode	N8282	71031680	2.82604	0.989708	-2.647	2.74095	25	5	13.3333	Sphingolipids	Sphingomyelins (SM)	735_([M-H+CHO2]-)_SM(d18:1/C24:1)_C47H93N2O6P	168.042	797.655	78.9573								735_([M-H+CHO2]-)_SM (d18:1/C24:1)_C47H93N2O6P	a
873.709	11.3	Negative mode	N8575	659774	5.00266	0.978975	-2.827	11.4987	25	5	13.3333	Sphingolipids	Sphingomyelins (SM)	736_([M-H+CHO2]-)_SM(d18:1/C25:0)_C48H97N2O6P	N/A										N/A	b
827.698	10.6	Positive mode	P15817	8373858	13.7412	0.998375	1.575	6.42434	25	5	13.3333	Sphingolipids	Sphingomyelins (SM)	737_([M+H]+)_SM(d18:1/C25:1)_C48H95N2O6P	827.698	184.073	86.0967								737_([M+H]+)_SM (d18:1/C25:1)_C48H95N2O6P	a
843.73	11.6	Positive mode	P16202	610841	17.5863	0.990536	0.716	6.19449	25	5	13.3333	Sphingolipids	Sphingomyelins (SM)	738_([M+H]+)_SM(d18:1/C26:0)_C49H99N2O6P	843.73	184.073									738_([M+H]+)_SM (d18:1/C26:0)_C49H99N2O6P	a
799.6	8.8	Negative mode	N7290	293328	8.54415	0.992392	-3.027	17.4557	25	5	13.3333	Sphingolipids	Sphingomyelins (SM)	746_([M-H+CHO2]-)_SM(d18:2/C20:1)_C43H83N2O6P	N/A										N/A	b
783.637	9.4	Positive mode	P14648	7794353	13.5156	0.998729	0.132	3.7051	25	5	13.3333	Sphingolipids	Sphingomyelins (SM)	748_([M+H]+)_SM(d18:2/C22:1)_C45H87N2O6P	783.637	184.073	86.0966								748_([M+H]+)_SM (d18:2/C22:1)_C45H87N2O6P	a
827.631	9.4	Negative mode	N7798	2527726	3.21668	0.991406	-2.683	1.51619	25	5	13.3333	Sphingolipids	Sphingomyelins (SM)	748_([M-H+CHO2]-)_SM(d18:2/C22:1)_C45H87N2O6P	168.042	767.606	78.9573								748_([M-H+CHO2]-)_SM (d18:2/C22:1)_C45H87N2O6P	a
797.652	9.7	Positive mode	P15049	3268950	14.2228	0.998884	1.321	0.44731	25	5	13.3333	Sphingolipids	Sphingomyelins (SM)	749_([M+H]+)_SM(d18:2/C23:1)_C46H89N2O6P	797.652	184.073	86.0966								749_([M+H]+)_SM (d18:2/C23:1)_C46H89N2O6P	a
811.668	10	Positive mode	P15416	103842200	13.5636	0.999608	0.251	2.06077	25	5	13.3333	Sphingolipids	Sphingomyelins (SM)	750_([M+H]+)_SM(d18:2/C24:1)_C47H91N2O6P	811.668	184.073	86.0966								750_([M+H]+)_SM (d18:2/C24:1)_C47H91N2O6P	a
833.649	10	Positive mode	P15959	4649605	13.5496	0.998954	1.018	2.54127	25	5	13.3333	Sphingolipids	Sphingomyelins (SM)	750_([M+Na]+)_SM(d18:2/C24:1)_C47H91N2O6P	833.649	774.575	650.582	146.981	86.0966						750_([M+Na]+)_SM (d18:2/C24:1)_C47H91N2O6P	a
855.662	10	Negative mode	N8252	37078060	3.0424	0.990922	-2.478	2.43659	25	5	13.3333	Sphingolipids	Sphingomyelins (SM)	750_([M-H+CHO2]-)_SM(d18:2/C24:1)_C47H91N2O6P	168.042	795.639	78.9574								750_([M-H+CHO2]-)_SM (d18:2/C24:1)_C47H91N2O6P	a
839.698	10.6	Positive mode	P16120	2293891	9.88966	0.998151	1.195	4.43772	25	5	13.3333	Sphingolipids	Sphingomyelins (SM)	752_([M+H]+)_SM(d18:2/C26:1)_C49H95N2O6P	839.698	184.073	86.0967								752_([M+H]+)_SM (d18:2/C26:1)_C49H95N2O6P	a
369.351	7.5	Positive mode	P2812	16343140	14.848	0.998393	2.234	8.80993	25	4	10	Sterol Lipids	Sterols	6701_([M+H-H2O]+)_freecholesterol_C27H46O	N/A										N/A	b
628.602	10.1	Positive mode	P9349	190748	6.46672	0.996974	0.409	12.905	25	11.6667	18.3333	Sterol Lipids	Steryl esters	6804_([M+NH4]+)_15:0Cholesterylester_C42H74O2	N/A										N/A	b
647.572	15.7	Positive mode	P9952	99649940	14.1427	0.995823	1.394	0.96547	25	11.6667	18.3333	Sterol Lipids	Steryl esters	6806_([M+Na]+)_16:0Cholesterylester_C43H76O2	N/A										N/A	b
642.617	15.7	Positive mode	P9818	91362950	25.6204	0.996386	0.789	0.57942	25	11.6667	18.3333	Sterol Lipids	Steryl esters	6806_([M+NH4]+)_16:0Cholesterylester_C43H76O2	N/A										N/A	b
645.557	15.1	Positive mode	P9893	63449810	16.0494	0.999606	1.011	0.45908	25	11.6667	18.3333	Sterol Lipids	Steryl esters	6807_([M+Na]+)_16:1Cholesterylester_C43H74O2	N/A										N/A	b
640.602	15.1	Positive mode	P9767	51388290	25.1355	0.991112	0.713	0.74322	25	11.6667	18.3333	Sterol Lipids	Steryl esters	6807_([M+NH4]+)_16:1Cholesterylester_C43H74O2	N/A										N/A	b
643.541	14.6	Positive mode	P9842	2808858	16.9062	0.996266	1.092	0.08117	25	11.6667	18.3333	Sterol Lipids	Steryl esters	6808_([M+Na]+)_16:2Cholesterylester_C43H72O2	N/A										N/A	b
638.586	14.5	Positive mode	P9698	1317184	26.2334	0.982173	1.107	6.77194	25	11.6667	18.3333	Sterol Lipids	Steryl esters	6808_([M+NH4]+)_16:2Cholesterylester_C43H72O2	N/A										N/A	b
656.633	16	Positive mode	P10262	1693021	25.0187	0.992951	0.543	8.62722	25	11.6667	18.3333	Sterol Lipids	Steryl esters	6809_([M+NH4]+)_17:0Cholesterylester_C44H78O2	N/A										N/A	b
659.573	15.5	Positive mode	P10350	5158224	17.3544	0.999225	0.762	3.25845	25	11.6667	18.3333	Sterol Lipids	Steryl esters	6810_([M+Na]+)_17:1Cholesterylester_C44H76O2	N/A										N/A	b
654.617	15.5	Positive mode	P10203	4562939	23.9213	0.988233	0.774	6.8281	25	11.6667	18.3333	Sterol Lipids	Steryl esters	6810_([M+NH4]+)_17:1Cholesterylester_C44H76O2	N/A										N/A	b
651.606	15.9	Positive mode	P10112	3642833	25.3297	0.997249	1.547	5.25483	25	11.6667	18.3333	Sterol Lipids	Steryl esters	6812_([M+H]+)_18:1Cholesterylester_C45H78O2	N/A										N/A	b
673.588	15.9	Positive mode	P10838	243574800	11.0381	0.991164	1.86	0.95752	25	11.6667	18.3333	Sterol Lipids	Steryl esters	6812_([M+Na]+)_18:1Cholesterylester_C45H78O2	N/A										N/A	b
668.633	15.9	Positive mode	P10661	433707200	21.1399	0.997233	0.833	2.55707	25	11.6667	18.3333	Sterol Lipids	Steryl esters	6812_([M+NH4]+)_18:1Cholesterylester_C45H78O2	668.633	369.35									6812_([M+NH4]+)_18:1 Cholesteryl ester_C45H78O2	a
649.591	15.3	Positive mode	P10029	17872190	16.1091	0.958147	0.859	13.8478	25	11.6667	18.3333	Sterol Lipids	Steryl esters	6813_([M+H]+)_18:2Cholesterylester_C45H76O2	649.591	369.351									6813_([M+H]+)_18:2 Cholesteryl ester_C45H76O2	a
671.572	15.3	Positive mode	P10771	414347000	7.23014	0.993335	2.089	1.90265	25	11.6667	18.3333	Sterol Lipids	Steryl esters	6813_([M+Na]+)_18:2Cholesterylester_C45H76O2	671.572	369.35	303.228								6813_([M+Na]+)_18:2 Cholesteryl ester_C45H76O2	a
666.617	15.3	Positive mode	P10594	799260000	14.9099	0.996051	0.46	3.00711	25	11.6667	18.3333	Sterol Lipids	Steryl esters	6813_([M+NH4]+)_18:2Cholesterylester_C45H76O2	666.617	369.35									6813_([M+NH4]+)_18:2 Cholesteryl ester_C45H76O2	a
669.557	14.8	Positive mode	P10693	23250350	12.3014	0.996938	0.826	0.09485	25	11.6667	18.3333	Sterol Lipids	Steryl esters	6814_([M+Na]+)_18:3Cholesterylester_C45H74O2	669.557	369.35	301.212								6814_([M+Na]+)_18:3 Cholesteryl ester_C45H74O2	a
664.602	14.8	Positive mode	P10522	23403100	16.3218	0.985506	0.537	1.08444	25	11.6667	18.3333	Sterol Lipids	Steryl esters	6814_([M+NH4]+)_18:3Cholesterylester_C45H74O2	664.602	369.35									6814_([M+NH4]+)_18:3 Cholesteryl ester_C45H74O2	a
696.664	16.6	Positive mode	P11705	3382455	25.2956	0.988771	1.373	7.00981	25	11.6667	18.3333	Sterol Lipids	Steryl esters	6817_([M+NH4]+)_20:1Cholesterylester_C47H82O2	N/A										N/A	b
699.604	16	Positive mode	P11793	13011380	13.4441	0.998984	1.005	7.88847	25	11.6667	18.3333	Sterol Lipids	Steryl esters	6818_([M+Na]+)_20:2Cholesterylester_C47H80O2	N/A										N/A	b
694.648	16	Positive mode	P11631	20455770	16.9059	0.991254	1.017	14.6941	25	11.6667	18.3333	Sterol Lipids	Steryl esters	6818_([M+NH4]+)_20:2Cholesterylester_C47H80O2	N/A										N/A	b
697.588	15.6	Positive mode	P11728	25410350	9.49009	0.999948	1.366	1.83632	25	11.6667	18.3333	Sterol Lipids	Steryl esters	6819_([M+Na]+)_20:3Cholesterylester_C47H78O2	697.588	369.35	329.244								6819_([M+Na]+)_20:3 Cholesteryl ester_C47H78O2	a
692.633	15.6	Positive mode	P11555	42274110	14.6203	0.990763	1.093	2.977	25	11.6667	18.3333	Sterol Lipids	Steryl esters	6819_([M+NH4]+)_20:3Cholesterylester_C47H78O2	692.633	369.35									6819_([M+NH4]+)_20:3 Cholesteryl ester_C47H78O2	a
695.572	15.1	Positive mode	P11658	188401400	6.74899	0.999562	1.585	1.38564	25	11.6667	18.3333	Sterol Lipids	Steryl esters	6820_([M+Na]+)_20:4Cholesterylester_C47H76O2	695.572	369.35	327.228								6820_([M+Na]+)_20:4 Cholesteryl ester_C47H76O2	a
690.617	15.1	Positive mode	P11481	283794800	13.0899	0.99027	0.589	3.16172	25	11.6667	18.3333	Sterol Lipids	Steryl esters	6820_([M+NH4]+)_20:4Cholesterylester_C47H76O2	690.617	369.35									6820_([M+NH4]+)_20:4 Cholesteryl ester_C47H76O2	a
693.557	14.5	Positive mode	P11589	18585730	13.0596	0.997027	0.509	21.3532	25	11.6667	18.3333	Sterol Lipids	Steryl esters	6821_([M+Na]+)_20:5Cholesterylester_C47H74O2	693.557	369.35	325.213								6821_([M+Na]+)_20:5 Cholesteryl ester_C47H74O2	a
688.602	14.5	Positive mode	P11406	22047800	15.6076	0.983327	0.228	4.79737	25	11.6667	18.3333	Sterol Lipids	Steryl esters	6821_([M+NH4]+)_20:5Cholesterylester_C47H74O2	688.602	369.35									6821_([M+NH4]+)_20:5 Cholesteryl ester_C47H74O2	a
727.635	16.9	Positive mode	P12823	160712	19.2301	0.981396	0.554	15.8704	25	11.6667	18.3333	Sterol Lipids	Steryl esters	6823_([M+Na]+)_22:2Cholesterylester_C49H84O2	N/A										N/A	b
719.572	14.9	Positive mode	P12530	25789250	9.42792	0.999125	1.116	1.19484	25	11.6667	18.3333	Sterol Lipids	Steryl esters	6826_([M+Na]+)_22:6Cholesterylester_C49H76O2	719.572	369.35	351.228								6826_([M+Na]+)_22:6 Cholesteryl ester_C49H76O2	a
714.617	14.9	Positive mode	P12333	35372800	13.0863	0.98674	0.709	1.44144	25	11.6667	18.3333	Sterol Lipids	Steryl esters	6826_([M+NH4]+)_22:6Cholesterylester_C49H76O2	714.617	369.351									6826_([M+NH4]+)_22:6 Cholesteryl ester_C49H76O2	a
708.664	15.3	Positive mode	P12137	1349810	8.67998	0.994637	1.209	9.26189	25	11.6667	18.3333	Sterol Lipids	Steryl esters	6828_([M+NH4]+)_lanosteryloleate_C48H82O2	N/A										N/A	b
680.632	15.3	Positive mode	P11097	3819476	12.8837	0.998064	2.581	2.24344	25	11.6667	18.3333	Sterol Lipids	Steryl esters	6829_([M+NH4]+)_lanosterylpalmitoleate_C46H78O2	N/A										N/A	b
778.516	7.7	Negative mode	N6924	597301	28.1711	0.893611	-2.365	10.5808	25	5	13.3333	Sphingolipids	Sulfoglycosphingolipids (Su)	836_([M-H]-)_Su(d18:1/C16:0)_C40H77O11NS	N/A										N/A	b
822.543	8.1	Negative mode	N7716	618148	10.6726	0.993541	-3.07	11.7303	25	5	13.3333	Sphingolipids	Sulfoglycosphingolipids (Su)	843_([M-H]-)_Su(d18:1/C18:0(OH))_C42H81O12NS	N/A										N/A	b
806.548	8.3	Negative mode	N7411	3181911	5.15408	0.990557	-2.53	3.55967	25	5	13.3333	Sphingolipids	Sulfoglycosphingolipids (Su)	844_([M-H]-)_Su(d18:1/C18:0)_C42H81O11NS	N/A										N/A	b
804.532	7.9	Negative mode	N7373	2226409	13.8484	0.985407	-1.977	14.0673	25	5	13.3333	Sphingolipids	Sulfoglycosphingolipids (Su)	846_([M-H]-)_Su(d18:1/C18:1)_C42H79O11NS	N/A										N/A	b
848.558	9.6	Negative mode	N8144	369830	20.53	0.975714	-1.974	19.2758	25	5	13.3333	Sphingolipids	Sulfoglycosphingolipids (Su)	853_([M-H]-)_Su(d18:1/C20:1(OH))_C44H83O12NS	N/A										N/A	b
832.564	8.5	Negative mode	N7872	943459	4.40707	0.992416	-2.871	0.78753	25	5	13.3333	Sphingolipids	Sulfoglycosphingolipids (Su)	854_([M-H]-)_Su(d18:1/C20:1)_C44H83O11NS	N/A										N/A	b
862.608	9.5	Negative mode	N8384	2219878	23.284	0.970935	0.0691	1.25614	25	5	13.3333	Sphingolipids	Sulfoglycosphingolipids (Su)	860_([M-H]-)_Su(d18:1/C22:0)_C46H89O11NS	96.9697										860_([M-H]-)_Su (d18:1/C22:0)_C46H89O11NS	a
860.594	9.1	Negative mode	N8341	2549292	7.93965	0.986482	-1.732	2.70474	25	5	13.3333	Sphingolipids	Sulfoglycosphingolipids (Su)	862_([M-H]-)_Su(d18:1/C22:1)_C46H87O11NS	860.593	96.9581									862_([M-H]-)_Su (d18:1/C22:1)_C46H87O11NS	a
892.621	9.6	Negative mode	N8859	842781	6.18348	0.981982	-2.549	1.09647	25	5	13.3333	Sphingolipids	Sulfoglycosphingolipids (Su)	863_([M-H]-)_Su(d18:1/C23:0(OH))_C47H91O12NS	892.618	96.9581									863_([M-H]-)_Su (d18:1/C23:0(OH))_C47H91O12NS	a
890.605	9.2	Negative mode	N8829	508281	11.9507	0.988124	-2.162	12.4683	25	5	13.3333	Sphingolipids	Sulfoglycosphingolipids (Su)	865_([M-H]-)_Su(d18:1/C23:1(OH))_C47H89O12NS	N/A										N/A	b
906.637	9.9	Negative mode	N9038	1501936	11.8884	0.979294	-2.565	0.85194	25	5	13.3333	Sphingolipids	Sulfoglycosphingolipids (Su)	867_([M-H]-)_Su(d18:1/C24:0(OH))_C48H93O12NS	96.9583										867_([M-H]-)_Su (d18:1/C24:0(OH))_C48H93O12NS	a
890.642	10.1	Negative mode	N8834	5346446	6.61124	0.977612	-2.74	4.01991	25	5	13.3333	Sphingolipids	Sulfoglycosphingolipids (Su)	868_([M-H]-)_Su(d18:1/C24:0)_C48H93O11NS	96.9583										868_([M-H]-)_Su (d18:1/C24:0)_C48H93O11NS	a
904.621	9.4	Negative mode	N9013	3091854	4.69814	0.9851	-2.515	0.44964	25	5	13.3333	Sphingolipids	Sulfoglycosphingolipids (Su)	869_([M-H]-)_Su(d18:1/C24:1(OH))_C48H91O12NS	904.62	96.9583									869_([M-H]-)_Su (d18:1/C24:1(OH))_C48H91O12NS	a
888.626	9.5	Negative mode	N8795	25995340	5.98839	0.984851	-2.24	3.09985	25	5	13.3333	Sphingolipids	Sulfoglycosphingolipids (Su)	870_([M-H]-)_Su(d18:1/C24:1)_C48H91O11NS	888.626	96.9582									870_([M-H]-)_Su (d18:1/C24:1)_C48H91O11NS	a
904.658	10.4	Negative mode	N9014	728641	1.68826	0.986746	-2.422	8.01039	25	5	13.3333	Sphingolipids	Sulfoglycosphingolipids (Su)	872_([M-H]-)_Su(d18:1/C25:0)_C49H95O11NS	96.9584										872_([M-H]-)_Su (d18:1/C25:0)_C49H95O11NS	a
918.636	9.7	Negative mode	N9204	261236	27.7911	0.860509	-1.878	2.21064	25	5	13.3333	Sphingolipids	Sulfoglycosphingolipids (Su)	873_([M-H]-)_Su(d18:1/C25:1(OH))_C49H93O12NS	N/A										N/A	b
902.641	9.9	Negative mode	N8983	1118545	28.0382	0.876659	-1.707	23.7737	25	5	13.3333	Sphingolipids	Sulfoglycosphingolipids (Su)	874_([M-H]-)_Su(d18:1/C25:1)_C49H93O11NS	96.9583										874_([M-H]-)_Su (d18:1/C25:1)_C49H93O11NS	a
932.653	10	Negative mode	N9403	155411	5.27717	0.98696	-3.19	4.90981	25	5	13.3333	Sphingolipids	Sulfoglycosphingolipids (Su)	877_([M-H]-)_Su(d18:1/C26:1(OH))_C50H95O12NS	96.9584										877_([M-H]-)_Su (d18:1/C26:1(OH))_C50H95O12NS	a
902.605	9	Negative mode	N8982	547602	4.76204	0.993653	-1.468	10.5117	25	5	13.3333	Sphingolipids	Sulfoglycosphingolipids (Su)	899_([M-H]-)_Su(d18:2/C24:1(OH))_C48H89O12NS	96.9584										899_([M-H]-)_Su (d18:2/C24:1(OH))_C48H89O12NS	a
886.61	9.2	Negative mode	N8758	9018196	7.36219	0.984643	-1.737	24.1646	25	5	13.3333	Sphingolipids	Sulfoglycosphingolipids (Su)	900_([M-H]-)_Su(d18:2/C24:1)_C48H89O11NS	886.609	97.1044									900_([M-H]-)_Su (d18:2/C24:1)_C48H89O11NS	a
661.537	12	Positive mode	P10413	6196301	5.53417	0.993268	0.473	4.06181	25	8	23.3333	Glycerolipids	Triacylglycerols (TG)	5802_([M+Na]+)_TG36:0_C39H74O6	N/A										N/A	b
656.582	12	Positive mode	P10258	12046500	13.544	0.994462	0.33	3.59772	25	8	23.3333	Glycerolipids	Triacylglycerols (TG)	5802_([M+NH4]+)_TG36:0_C39H74O6	656.582	439.377									5802_([M+NH4]+)_TG 36:0_C39H74O6	a
712.643	13.4	Positive mode	P12266	12031980	16.6275	0.985728	1.427	2.50442	25	8	23.3333	Glycerolipids	Triacylglycerols (TG)	5803_([M+NH4]+)_TG40:0_C43H82O6	712.643	551.5	523.47	495.439	467.408	439.377	411.346				5803_([M+NH4]+)_TG 40:0_C43H82O6	a
715.584	13	Positive mode	P12369	2483584	5.40323	0.995802	0.786	7.52243	25	8	23.3333	Glycerolipids	Triacylglycerols (TG)	5804_([M+Na]+)_TG40:1_C43H80O6	N/A										N/A	b
710.628	13	Positive mode	P12195	6224081	16.4147	0.989012	1.642	5.5327	25	8	23.3333	Glycerolipids	Triacylglycerols (TG)	5804_([M+NH4]+)_TG40:1_C43H80O6	N/A										N/A	b
713.568	12.4	Positive mode	P12290	1144668	12.2016	0.992381	0.579	2.49746	25	8	23.3333	Glycerolipids	Triacylglycerols (TG)	5814_([M+Na]+)_TG40:2_C43H78O6	N/A										N/A	b
708.613	12.4	Positive mode	P12128	2111267	15.7675	0.994285	0.588	5.15424	25	8	23.3333	Glycerolipids	Triacylglycerols (TG)	5814_([M+NH4]+)_TG40:2_C43H78O6	708.613	495.265	439.203								5814_([M+NH4]+)_TG 40:2_C43H78O6	a
731.615	13.8	Positive mode	P12955	2002389	5.94034	0.996282	0.359	2.61427	25	8	23.3333	Glycerolipids	Triacylglycerols (TG)	5822_([M+Na]+)_TG41:0_C44H84O6	N/A										N/A	b
726.66	13.8	Positive mode	P12788	5034639	14.6227	0.986172	0.642	2.05522	25	8	23.3333	Glycerolipids	Triacylglycerols (TG)	5822_([M+NH4]+)_TG41:0_C44H84O6	726.66	509.455	495.44	481.423	467.408	453.392					5822_([M+NH4]+)_TG 41:0_C44H84O6	a
729.598	13.3	Positive mode	P12888	1121032	5.4269	0.988185	2.073	26.6032	25	8	23.3333	Glycerolipids	Triacylglycerols (TG)	5823_([M+Na]+)_TG41:1_C44H82O6	N/A										N/A	b
724.643	13.3	Positive mode	P12728	2725866	19.0037	0.982745	1.817	7.30246	25	8	23.3333	Glycerolipids	Triacylglycerols (TG)	5823_([M+NH4]+)_TG41:1_C44H82O6	N/A										N/A	b
740.675	14.2	Positive mode	P13288	18098500	14.073	0.986435	0.428	0.54385	25	8	23.3333	Glycerolipids	Triacylglycerols (TG)	5841_([M+NH4]+)_TG42:0_C45H86O6	740.675	523.47	495.439	467.408							5841_([M+NH4]+)_TG 42:0_C45H86O6	a
743.615	13.7	Positive mode	P13376	4516036	7.71861	0.993414	1.026	3.83727	25	8	23.3333	Glycerolipids	Triacylglycerols (TG)	5842_([M+Na]+)_TG42:1_C45H84O6	N/A										N/A	b
738.66	13.7	Positive mode	P13216	10858470	16.6383	0.985103	0.632	2.32782	25	8	23.3333	Glycerolipids	Triacylglycerols (TG)	5842_([M+NH4]+)_TG42:1_C45H84O6	N/A										N/A	b
759.646	14.5	Positive mode	P13888	7080928	2.50435	0.994111	0.873	1.08862	25	8	23.3333	Glycerolipids	Triacylglycerols (TG)	5860_([M+Na]+)_TG43:0_C46H88O6	N/A										N/A	b
754.691	14.5	Positive mode	P13732	20089270	12.4001	0.987084	0.619	23.3169	25	8	23.3333	Glycerolipids	Triacylglycerols (TG)	5860_([M+NH4]+)_TG43:0_C46H88O6	754.691	537.486	523.47	509.452	495.44	481.424					5860_([M+NH4]+)_TG 43:0_C46H88O6	a
752.675	14.1	Positive mode	P13674	11808160	14.9882	0.985005	0.819	0.78468	25	8	23.3333	Glycerolipids	Triacylglycerols (TG)	5861_([M+NH4]+)_TG43:1_C46H86O6	752.675	521.455	509.455	507.439	493.422	481.422	479.407				5861_([M+NH4]+)_TG 43:1_C46H86O6	a
755.615	13.7	Positive mode	P13750	1531604	2.12121	0.995473	0.612	9.4816	25	8	23.3333	Glycerolipids	Triacylglycerols (TG)	5871_([M+Na]+)_TG43:2_C46H84O6	N/A										N/A	b
750.659	13.7	Positive mode	P13596	3240664	15.1443	0.984484	0.755	2.73706	25	8	23.3333	Glycerolipids	Triacylglycerols (TG)	5871_([M+NH4]+)_TG43:2_C46H84O6	N/A										N/A	b
742.596	12.8	Positive mode	P13352	510875	24.8998	0.976634	1.706	7.97935	25	8	23.3333	Glycerolipids	Triacylglycerols (TG)	5875_([M+NH4]+)_TG43:6_C46H76O6	N/A										N/A	b
773.662	14.9	Positive mode	P14333	19246770	1.62514	0.99805	0.921	1.95862	25	8	23.3333	Glycerolipids	Triacylglycerols (TG)	5879_([M+Na]+)_TG44:0_C47H90O6	N/A										N/A	b
768.707	14.9	Positive mode	P14175	62856900	11.2009	0.99242	0.542	1.75939	25	8	23.3333	Glycerolipids	Triacylglycerols (TG)	5879_([M+NH4]+)_TG44:0_C47H90O6	551.501	537.485	523.47	509.455	495.439	481.423	467.408				5879_([M+NH4]+)_TG 44:0_C47H90O6	a
771.646	14.5	Positive mode	P14260	13502740	4.92318	0.995493	0.989	2.40674	25	8	23.3333	Glycerolipids	Triacylglycerols (TG)	5880_([M+Na]+)_TG44:1_C47H88O6	N/A										N/A	b
766.691	14.5	Positive mode	P14112	35638110	14.343	0.986531	0.609	0.06731	25	8	23.3333	Glycerolipids	Triacylglycerols (TG)	5880_([M+NH4]+)_TG44:1_C47H88O6	549.484	523.47	521.454	509.454	507.439	495.439	493.423	467.408			5880_([M+NH4]+)_TG 44:1_C47H88O6	a
769.63	14	Positive mode	P14203	5344133	5.30112	0.993246	1.186	0.24718	25	8	23.3333	Glycerolipids	Triacylglycerols (TG)	5890_([M+Na]+)_TG44:2_C47H86O6	N/A										N/A	b
764.675	14	Positive mode	P14062	13590190	16.1311	0.985332	0.807	1.35889	25	8	23.3333	Glycerolipids	Triacylglycerols (TG)	5890_([M+NH4]+)_TG44:2_C47H86O6	764.675	521.455	519.441	507.441	493.433						5890_([M+NH4]+)_TG 44:2_C47H86O6	a
767.615	13.6	Positive mode	P14141	782707	7.67393	0.98875	0.603	19.8907	25	8	23.3333	Glycerolipids	Triacylglycerols (TG)	5891_([M+Na]+)_TG44:3_C47H84O6	N/A										N/A	b
762.659	13.6	Positive mode	P13987	1848119	17.3068	0.987521	0.874	7.13487	25	8	23.3333	Glycerolipids	Triacylglycerols (TG)	5891_([M+NH4]+)_TG44:3_C47H84O6	N/A										N/A	b
787.677	15.2	Positive mode	P14763	19839820	2.04513	0.994691	1.095	3.18342	25	8	23.3333	Glycerolipids	Triacylglycerols (TG)	5898_([M+Na]+)_TG45:0_C48H92O6	N/A										N/A	b
782.722	15.2	Positive mode	P14624	75949600	10.3986	0.995788	0.852	1.04644	25	8	23.3333	Glycerolipids	Triacylglycerols (TG)	5898_([M+NH4]+)_TG45:0_C48H92O6	565.516	551.501	537.486	523.47	509.455	495.439	481.424				5898_([M+NH4]+)_TG 45:0_C48H92O6	a
785.662	14.8	Positive mode	P14705	17478300	2.63111	0.99658	1.035	2.35455	25	8	23.3333	Glycerolipids	Triacylglycerols (TG)	5899_([M+Na]+)_TG45:1_C48H90O6	N/A										N/A	b
780.706	14.8	Positive mode	P14570	54771210	11.9943	0.990784	0.79	1.27674	25	8	23.3333	Glycerolipids	Triacylglycerols (TG)	5899_([M+NH4]+)_TG45:1_C48H90O6	549.486	537.487	535.47	523.471	521.456	509.455	507.439	495.438	493.423	481.423	5899_([M+NH4]+)_TG 45:1_C48H90O6	a
783.646	14.4	Positive mode	P14649	6279993	4.92276	0.995123	0.973	4.13079	25	8	23.3333	Glycerolipids	Triacylglycerols (TG)	5909_([M+Na]+)_TG45:2_C48H88O6	N/A										N/A	b
778.691	14.4	Positive mode	P14506	16240620	14.8379	0.985281	0.728	1.32401	25	8	23.3333	Glycerolipids	Triacylglycerols (TG)	5909_([M+NH4]+)_TG45:2_C48H88O6	N/A										N/A	b
781.63	14	Positive mode	P14590	918883	6.65017	0.99318	0.784	12.9219	25	8	23.3333	Glycerolipids	Triacylglycerols (TG)	5910_([M+Na]+)_TG45:3_C48H86O6	N/A										N/A	b
776.675	14	Positive mode	P14437	2391386	16.0224	0.985805	1.309	2.97292	25	8	23.3333	Glycerolipids	Triacylglycerols (TG)	5910_([M+NH4]+)_TG45:3_C48H86O6	N/A										N/A	b
801.693	15.6	Positive mode	P15169	33897350	9.3711	0.993359	1.139	1.03329	25	8	23.3333	Glycerolipids	Triacylglycerols (TG)	5917_([M+Na]+)_TG46:0_C49H94O6	N/A										N/A	b
796.738	15.6	Positive mode	P15029	137491500	10.3352	0.996816	0.774	1.23859	25	8	23.3333	Glycerolipids	Triacylglycerols (TG)	5917_([M+NH4]+)_TG46:0_C49H94O6	796.738	551.501	537.485	523.47	509.454	495.439					5917_([M+NH4]+)_TG 46:0_C49H94O6	a
799.677	15.2	Positive mode	P15105	36357570	4.04626	0.996383	1.454	1.14675	25	8	23.3333	Glycerolipids	Triacylglycerols (TG)	5918_([M+Na]+)_TG46:1_C49H92O6	N/A										N/A	b
794.722	15.2	Positive mode	P14968	133628800	12.4224	0.992947	1.091	1.60333	25	8	23.3333	Glycerolipids	Triacylglycerols (TG)	5918_([M+NH4]+)_TG46:1_C49H92O6	577.517	551.503	549.486	537.485	535.47	523.47	521.455	509.455	507.438	495.439	5918_([M+NH4]+)_TG 46:1_C49H92O6	a
797.661	14.8	Positive mode	P15051	20286280	2.43637	0.996838	1.27	2.18882	25	8	23.3333	Glycerolipids	Triacylglycerols (TG)	5928_([M+Na]+)_TG46:2_C49H90O6	N/A										N/A	b
792.706	14.8	Positive mode	P14917	64243780	12.75	0.989978	0.904	0.07516	25	8	23.3333	Glycerolipids	Triacylglycerols (TG)	5928_([M+NH4]+)_TG46:2_C49H90O6	549.485	547.471	535.47	533.452	521.455	519.439	495.439	493.424			5928_([M+NH4]+)_TG 46:2_C49H90O6	a
795.646	14.4	Positive mode	P14989	3595858	5.9937	0.996136	0.959	1.56724	25	8	23.3333	Glycerolipids	Triacylglycerols (TG)	5929_([M+Na]+)_TG46:3_C49H88O6	N/A										N/A	b
790.691	14.4	Positive mode	P14856	9046612	15.8888	0.986161	0.843	2.22712	25	8	23.3333	Glycerolipids	Triacylglycerols (TG)	5929_([M+NH4]+)_TG46:3_C49H88O6	N/A										N/A	b
815.708	15.9	Positive mode	P15535	24955450	10.7283	0.982829	1.18	1.91747	25	8	23.3333	Glycerolipids	Triacylglycerols (TG)	5936_([M+Na]+)_TG47:0_C50H96O6	N/A										N/A	b
810.753	15.9	Positive mode	P15399	139444800	18.338	0.991525	1.069	0.10755	25	8	23.3333	Glycerolipids	Triacylglycerols (TG)	5936_([M+NH4]+)_TG47:0_C50H96O6	810.753	565.517	551.502	537.486	523.471	509.455					5936_([M+NH4]+)_TG 47:0_C50H96O6	a
813.693	15.6	Positive mode	P15477	29445680	2.44165	0.993989	1.368	3.35079	25	8	23.3333	Glycerolipids	Triacylglycerols (TG)	5937_([M+Na]+)_TG47:1_C50H94O6	N/A										N/A	b
808.737	15.6	Positive mode	P15344	114453100	11.1307	0.993941	1.01	1.66839	25	8	23.3333	Glycerolipids	Triacylglycerols (TG)	5937_([M+NH4]+)_TG47:1_C50H94O6	565.514	563.501	551.502	549.485	537.487	535.47	523.47	521.456	509.455		5937_([M+NH4]+)_TG 47:1_C50H94O6	a
811.677	15.2	Positive mode	P15418	18841680	2.10511	0.993685	1.556	1.42066	25	8	23.3333	Glycerolipids	Triacylglycerols (TG)	5947_([M+Na]+)_TG47:2_C50H92O6	N/A										N/A	b
806.721	15.1	Positive mode	P15297	72210860	12.3854	0.992246	1.446	0.21127	25	8	23.3333	Glycerolipids	Triacylglycerols (TG)	5947_([M+NH4]+)_TG47:2_C50H92O6	563.5	561.486	549.486	547.469	535.471	533.454	521.454	509.455	507.439		5947_([M+NH4]+)_TG 47:2_C50H92O6	a
809.661	14.7	Positive mode	P15361	4209293	3.63958	0.993455	1.374	3.65622	25	8	23.3333	Glycerolipids	Triacylglycerols (TG)	5948_([M+Na]+)_TG47:3_C50H90O6	N/A										N/A	b
804.706	14.7	Positive mode	P15246	12930630	13.6327	0.986706	1.139	0.66565	25	8	23.3333	Glycerolipids	Triacylglycerols (TG)	5948_([M+NH4]+)_TG47:3_C50H90O6	804.706	547.47	533.454								5948_([M+NH4]+)_TG 47:3_C50H90O6	a
829.724	16.3	Positive mode	P15871	43419680	12.4866	0.973097	0.859	0.79812	25	8	23.3333	Glycerolipids	Triacylglycerols (TG)	5955_([M+Na]+)_TG48:0_C51H98O6	N/A										N/A	b
824.769	16.3	Positive mode	P15762	190144700	18.4139	0.978452	0.263	1.15523	25	8	23.3333	Glycerolipids	Triacylglycerols (TG)	5955_([M+NH4]+)_TG48:0_C51H98O6	824.769	579.533	565.518	551.501	537.484	523.471					5955_([M+NH4]+)_TG 48:0_C51H98O6	a
827.708	15.9	Positive mode	P15819	49996840	2.37624	0.991949	1.646	0.87707	25	8	23.3333	Glycerolipids	Triacylglycerols (TG)	5956_([M+Na]+)_TG48:1_C51H96O6	N/A										N/A	b
822.753	15.9	Positive mode	P15707	262430900	11.8367	0.99598	1.175	1.37331	25	8	23.3333	Glycerolipids	Triacylglycerols (TG)	5956_([M+NH4]+)_TG48:1_C51H96O6	15.8572	577.517	563.502	551.501	549.486	537.486	535.47	523.471	521.454		5956_([M+NH4]+)_TG 48:1_C51H96O6	a
822.754	19.7	Positive mode	P15708	3747167	19.3116	0.845078	0.567	7.97587	25	8	23.3333	Glycerolipids	Triacylglycerols (TG)	5956_([M+NH4]+)_TG48:1_C51H96O6	822.754	577.517	551.501	549.486	523.471						5956_([M+NH4]+)_TG 48:1_C51H96O6	a
825.692	15.5	Positive mode	P15778	42234640	1.92291	0.996517	1.59	1.06189	25	8	23.3333	Glycerolipids	Triacylglycerols (TG)	5966_([M+Na]+)_TG48:2_C51H94O6	N/A										N/A	b
820.737	15.5	Positive mode	P15647	167745000	11.8715	0.993998	1.239	1.04574	25	8	23.3333	Glycerolipids	Triacylglycerols (TG)	5966_([M+NH4]+)_TG48:2_C51H94O6	820.737	575.501	549.485	547.47	535.471	521.455					5966_([M+NH4]+)_TG 48:2_C51H94O6	a
823.677	15.1	Positive mode	P15732	13669660	1.8951	0.99545	1.655	6.44318	25	8	23.3333	Glycerolipids	Triacylglycerols (TG)	5967_([M+Na]+)_TG48:3_C51H92O6	N/A										N/A	b
818.721	15.1	Positive mode	P15606	51463930	12.9931	0.991481	1.425	0.01055	25	8	23.3333	Glycerolipids	Triacylglycerols (TG)	5967_([M+NH4]+)_TG48:3_C51H92O6	575.502	547.471	521.455	519.439							5967_([M+NH4]+)_TG 48:3_C51H92O6	a
816.706	14.6	Positive mode	P15565	4821725	13.4567	0.987939	1.123	4.86717	25	8	23.3333	Glycerolipids	Triacylglycerols (TG)	5968_([M+NH4]+)_TG48:4_C51H90O6	N/A										N/A	b
843.74	16.6	Positive mode	P16204	17206680	16.7502	0.975921	0.667	6.72712	25	8	23.3333	Glycerolipids	Triacylglycerols (TG)	5974_([M+Na]+)_TG49:0_C52H100O6	N/A										N/A	b
838.785	16.6	Positive mode	P16108	72757660	26.3264	0.989182	0.437	7.80047	25	8	23.3333	Glycerolipids	Triacylglycerols (TG)	5974_([M+NH4]+)_TG49:0_C52H100O6	593.547	579.532	565.517	551.501	537.486	523.47	509.453				5974_([M+NH4]+)_TG 49:0_C52H100O6	a
841.724	16.2	Positive mode	P16166	29042050	9.12611	0.984341	0.966	1.66018	25	8	23.3333	Glycerolipids	Triacylglycerols (TG)	5975_([M+Na]+)_TG49:1_C52H98O6	N/A										N/A	b
836.769	16.3	Positive mode	P16051	116144200	11.6036	0.992997	0.618	1.08725	25	8	23.3333	Glycerolipids	Triacylglycerols (TG)	5975_([M+NH4]+)_TG49:1_C52H98O6	591.533	577.517	565.517	563.501	551.501	549.487	537.486	535.469			5975_([M+NH4]+)_TG 49:1_C52H98O6	a
839.708	15.9	Positive mode	P16121	21785500	1.78023	0.987176	1.504	0.4183	25	8	23.3333	Glycerolipids	Triacylglycerols (TG)	5985_([M+Na]+)_TG49:2_C52H96O6	N/A										N/A	b
834.753	15.9	Positive mode	P15992	106091700	11.2511	0.995395	1.398	0.5232	25	8	23.3333	Glycerolipids	Triacylglycerols (TG)	5985_([M+NH4]+)_TG49:2_C52H96O6	577.517	575.5	563.501	561.485	549.486	547.469	537.486	535.47			5985_([M+NH4]+)_TG 49:2_C52H96O6	a
837.692	15.5	Positive mode	P16075	7939807	2.73503	0.991952	1.567	0.88786	25	8	23.3333	Glycerolipids	Triacylglycerols (TG)	5986_([M+Na]+)_TG49:3_C52H94O6	N/A										N/A	b
832.737	15.4	Positive mode	P15937	31504860	12.012	0.992485	1.461	0.58064	25	8	23.3333	Glycerolipids	Triacylglycerols (TG)	5986_([M+NH4]+)_TG49:3_C52H94O6	575.5	561.486	547.47	535.469	533.455						5986_([M+NH4]+)_TG 49:3_C52H94O6	a
852.801	17	Positive mode	P16408	86647860	17.807	0.973314	0.489	3.0291	25	8	23.3333	Glycerolipids	Triacylglycerols (TG)	5993_([M+NH4]+)_TG50:0_C53H102O6	607.564	593.548	579.533	565.517	551.501	537.485	523.47	509.454	495.438		5993_([M+NH4]+)_TG 50:0_C53H102O6	a
855.74	16.6	Positive mode	P16459	64707060	6.99046	0.999057	1.242	1.10209	25	8	23.3333	Glycerolipids	Triacylglycerols (TG)	5994_([M+Na]+)_TG50:1_C53H100O6	N/A										N/A	b
850.785	16.6	Positive mode	P16359	271156100	10.8078	0.99344	0.431	1.57493	25	8	23.3333	Glycerolipids	Triacylglycerols (TG)	5994_([M+NH4]+)_TG50:1_C53H100O6	850.785	605.549	579.533	577.517	551.501	549.486					5994_([M+NH4]+)_TG 50:1_C53H100O6	a
853.724	16.2	Positive mode	P16420	75344370	4.42642	0.998961	1.186	0.85407	25	8	23.3333	Glycerolipids	Triacylglycerols (TG)	6004_([M+Na]+)_TG50:2_C53H98O6	N/A										N/A	b
848.769	16.2	Positive mode	P16299	302515500	12.4887	0.992147	0.727	2.53016	25	8	23.3333	Glycerolipids	Triacylglycerols (TG)	6004_([M+NH4]+)_TG50:2_C53H98O6	848.769	603.533	589.516	577.517	575.501	563.501	551.502	549.486	547.469		6004_([M+NH4]+)_TG 50:2_C53H98O6	a
851.708	15.8	Positive mode	P16378	29589870	2.14054	0.996461	1.6	0.01506	25	8	23.3333	Glycerolipids	Triacylglycerols (TG)	6005_([M+Na]+)_TG50:3_C53H96O6	N/A										N/A	b
846.753	15.8	Positive mode	P16256	116985500	23.3091	0.973506	1.378	4.30845	25	8	23.3333	Glycerolipids	Triacylglycerols (TG)	6005_([M+NH4]+)_TG50:3_C53H96O6	N/A										N/A	b
866.816	17.3	Positive mode	P16705	24037520	14.2005	0.940571	0.769	17.4864	25	8	23.3333	Glycerolipids	Triacylglycerols (TG)	6012_([M+NH4]+)_TG51:0_C54H104O6	866.816	621.58	607.564	593.548	579.533	565.517	551.501	537.486			6012_([M+NH4]+)_TG 51:0_C54H104O6	a
869.756	16.9	Positive mode	P16779	12733160	13.5464	0.975491	0.705	6.56496	25	8	23.3333	Glycerolipids	Triacylglycerols (TG)	6013_([M+Na]+)_TG51:1_C54H102O6	N/A										N/A	b
864.801	16.9	Positive mode	P16656	56399890	18.3678	0.973366	0.482	5.0281	25	8	23.3333	Glycerolipids	Triacylglycerols (TG)	6013_([M+NH4]+)_TG51:1_C54H102O6	605.547	593.547	591.533	579.533	577.516	565.517	563.501				6013_([M+NH4]+)_TG 51:1_C54H102O6	a
867.74	16.5	Positive mode	P16725	17304630	4.29645	0.996991	0.994	1.61423	25	8	23.3333	Glycerolipids	Triacylglycerols (TG)	6023_([M+Na]+)_TG51:2_C54H100O6	N/A										N/A	b
862.785	16.5	Positive mode	P16608	71830860	13.1574	0.992494	0.773	0.43914	25	8	23.3333	Glycerolipids	Triacylglycerols (TG)	6023_([M+NH4]+)_TG51:2_C54H100O6	603.531	591.531	589.517	577.518	575.501	565.515	563.501	561.486	549.485	537.486	6023_([M+NH4]+)_TG 51:2_C54H100O6	a
865.724	16.1	Positive mode	P16669	9154708	3.84508	0.992002	1.285	2.81401	25	8	23.3333	Glycerolipids	Triacylglycerols (TG)	6024_([M+Na]+)_TG51:3_C54H98O6	N/A										N/A	b
860.769	16.1	Positive mode	P16573	40223490	12.5174	0.992113	1.065	0.05189	25	8	23.3333	Glycerolipids	Triacylglycerols (TG)	6024_([M+NH4]+)_TG51:3_C54H98O6	603.531	589.517	587.499	575.501	563.501	561.485					6024_([M+NH4]+)_TG 51:3_C54H98O6	a
880.832	17.6	Positive mode	P17023	44030400	14.0901	0.994552	0.473	7.39844	25	8	23.3333	Glycerolipids	Triacylglycerols (TG)	6031_([M+NH4]+)_TG52:0_C55H106O6	880.832	607.563	579.533								6031_([M+NH4]+)_TG 52:0_C55H106O6	a
883.771	17.2	Positive mode	P17087	22967510	5.44779	0.997646	1.089	7.08803	25	8	23.3333	Glycerolipids	Triacylglycerols (TG)	6032_([M+Na]+)_TG52:1_C55H104O6	N/A										N/A	b
878.816	17.2	Positive mode	P16976	97444640	14.9776	0.992678	0.531	4.5109	25	8	23.3333	Glycerolipids	Triacylglycerols (TG)	6032_([M+NH4]+)_TG52:1_C55H104O6	878.816	607.563	605.548	579.533	577.516						6032_([M+NH4]+)_TG 52:1_C55H104O6	a
881.755	16.8	Positive mode	P17044	124142200	11.6628	0.999405	1.375	0.62141	25	8	23.3333	Glycerolipids	Triacylglycerols (TG)	6042_([M+Na]+)_TG52:2_C55H102O6	N/A										N/A	b
876.801	16.8	Positive mode	P16921	555873500	14.1928	0.992529	0.133	3.02776	25	8	23.3333	Glycerolipids	Triacylglycerols (TG)	6042_([M+NH4]+)_TG52:2_C55H102O6	876.801	603.532		577.517							6042_([M+NH4]+)_TG 52:2_C55H102O6	a
879.74	16.3	Positive mode	P16993	103668200	5.06431	0.999663	1.322	0.00772	25	8	23.3333	Glycerolipids	Triacylglycerols (TG)	6043_([M+Na]+)_TG52:3_C55H100O6	N/A										N/A	b
874.785	16.3	Positive mode	P16886	431141300	13.2798	0.992821	0.648	2.84495	25	8	23.3333	Glycerolipids	Triacylglycerols (TG)	6043_([M+NH4]+)_TG52:3_C55H100O6	874.785	603.532	601.517	577.517	575.501						6043_([M+NH4]+)_TG 52:3_C55H100O6	a
872.769	15.9	Positive mode	P16847	159884200	11.949	0.99348	1.28	1.6073	25	8	23.3333	Glycerolipids	Triacylglycerols (TG)	6044_([M+NH4]+)_TG52:4_C55H98O6	872.768	601.515	599.502	577.516	575.502	573.485					6044_([M+NH4]+)_TG 52:4 _C55H98O6	a
875.708	15.4	Positive mode	P16900	5996675	7.67695	0.997335	1.214	3.35664	25	8	23.3333	Glycerolipids	Triacylglycerols (TG)	6045_([M+Na]+)_TG52:5_C55H96O6	N/A										N/A	b
870.753	15.4	Positive mode	P16797	25686040	10.799	0.991012	1.225	0.24164	25	8	23.3333	Glycerolipids	Triacylglycerols (TG)	6045_([M+NH4]+)_TG52:5_C55H96O6	870.753	599.501	597.484	575.501	573.486						6045_([M+NH4]+)_TG 52:5_C55H96O6	a
873.693	14.9	Positive mode	P16860	883862	13.4361	0.993996	1.045	6.46728	25	8	23.3333	Glycerolipids	Triacylglycerols (TG)	6046_([M+Na]+)_TG52:6_C55H94O6	N/A										N/A	b
868.737	14.9	Positive mode	P16750	2971419	11.2058	0.981205	1.055	5.54545	25	8	23.3333	Glycerolipids	Triacylglycerols (TG)	6046_([M+NH4]+)_TG52:6_C55H94O6	N/A										N/A	b
894.847	18	Positive mode	P17343	13868400	13.3765	0.992811	0.633	1.12301	25	8	23.3333	Glycerolipids	Triacylglycerols (TG)	6050_([M+NH4]+)_TG53:0_C56H108O6	N/A										N/A	b
892.832	17.6	Positive mode	P17288	15070540	12.5024	0.98839	0.803	8.54483	25	8	23.3333	Glycerolipids	Triacylglycerols (TG)	6051_([M+NH4]+)_TG53:1_C56H106O6	892.832	633.579	619.562	605.547	593.548	591.532					6051_([M+NH4]+)_TG 53:1_C56H106O6	a
892.832	16.8	Positive mode	P17289	1107934	5.48114	0.98796	0.691	7.74503	25	8	23.3333	Glycerolipids	Triacylglycerols (TG)	6051_([M+NH4]+)_TG53:1_C56H106O6	621.579	619.562	605.547	593.548	591.532	577.516					6051_([M+NH4]+)_TG 53:1_C56H106O6	a
890.816	17.2	Positive mode	P17244	29443910	13.3089	0.992115	0.524	0.3357	25	8	23.3333	Glycerolipids	Triacylglycerols (TG)	6061_([M+NH4]+)_TG53:2_C56H104O6	619.563	617.547	605.547	603.532	591.533	589.516	577.516	565.518	563.503		6061_([M+NH4]+)_TG 53:2_C56H104O6	a
893.755	16.8	Positive mode	P17309	5897288	5.13741	0.996678	1.245	5.74311	25	8	23.3333	Glycerolipids	Triacylglycerols (TG)	6062_([M+Na]+)_TG53:3_C56H102O6	N/A										N/A	b
888.8	16.8	Positive mode	P17199	24843930	13.3459	0.992205	1.257	1.74621	25	8	23.3333	Glycerolipids	Triacylglycerols (TG)	6062_([M+NH4]+)_TG53:3_C56H102O6	888.8	629.553	617.548	603.534	601.516	591.531	589.516	575.5	561.485		6062_([M+NH4]+)_TG 53:3_C56H102O6	a
891.74	16.3	Positive mode	P17258	2308228	18.2806	0.97892	1.08	18.6317	25	8	23.3333	Glycerolipids	Triacylglycerols (TG)	6063_([M+Na]+)_TG53:4_C56H100O6	N/A										N/A	b
886.784	16.3	Positive mode	P17153	9602154	24.0166	0.965375	1.316	4.66176	25	8	23.3333	Glycerolipids	Triacylglycerols (TG)	6063_([M+NH4]+)_TG53:4_C56H100O6	N/A										N/A	b
908.863	18.3	Positive mode	P17693	24731860	16.5612	0.991954	0.679	2.51852	25	8	23.3333	Glycerolipids	Triacylglycerols (TG)	6069_([M+NH4]+)_TG54:0_C57H110O6	908.863	663.627	649.611	635.595	621.579	607.564	579.534	551.501	523.471		6069_([M+NH4]+)_TG 54:0_C57H110O6	a
906.847	17.9	Positive mode	P17625	26836300	17.1027	0.977894	0.625	5.82198	25	8	23.3333	Glycerolipids	Triacylglycerols (TG)	6070_([M+NH4]+)_TG54:1_C57H108O6	906.847	633.58	607.564	605.548	579.532	577.517					6070_([M+NH4]+)_TG 54:1_C57H108O6	a
904.832	17.5	Positive mode	P17577	107127600	15.4553	0.991562	0.571	2.63745	25	8	23.3333	Glycerolipids	Triacylglycerols (TG)	6080_([M+NH4]+)_TG54:2_C57H106O6	631.563	605.548	603.532	577.516							6080_([M+NH4]+)_TG 54:2_C57H106O6	a
907.771	17	Positive mode	P17647	84157430	4.55645	0.999264	1.391	0.33968	25	8	23.3333	Glycerolipids	Triacylglycerols (TG)	6081_([M+Na]+)_TG54:3_C57H104O6	N/A										N/A	b
902.816	17	Positive mode	P17531	372499000	13.4243	0.992739	0.406	2.45581	25	8	23.3333	Glycerolipids	Triacylglycerols (TG)	6081_([M+NH4]+)_TG54:3_C57H104O6	902.816	605.549	603.533	601.517							6081_([M+NH4]+)_TG 54:3_C57H104O6	a
905.755	16.6	Positive mode	P17594	60178690	4.7144	0.999367	1.449	0.57543	25	8	23.3333	Glycerolipids	Triacylglycerols (TG)	6082_([M+Na]+)_TG54:4_C57H102O6	N/A										N/A	b
900.8	16.6	Positive mode	P17483	252229000	12.5592	0.993216	0.796	3.6852	25	8	23.3333	Glycerolipids	Triacylglycerols (TG)	6082_([M+NH4]+)_TG54:4_C57H102O6	900.8	603.533	601.517	599.203							6082_([M+NH4]+)_TG 54:4_C57H102O6	a
881.757	16.1	Positive mode	P17045	454591	12.9889	0.973079	1.721	24.9451	25	8	23.3333	Glycerolipids	Triacylglycerols (TG)	6083_([M+H]+)_TG54:5_C57H100O6	N/A										N/A	b
903.74	16.1	Positive mode	P17549	31480280	4.85586	0.99897	1.065	0.63418	25	8	23.3333	Glycerolipids	Triacylglycerols (TG)	6083_([M+Na]+)_TG54:5_C57H100O6	N/A										N/A	b
898.785	16.1	Positive mode	P17429	126078600	12.5223	0.992341	0.742	2.63507	25	8	23.3333	Glycerolipids	Triacylglycerols (TG)	6083_([M+NH4]+)_TG54:5_C57H100O6	603.532	601.517	599.501	597.487							6083_([M+NH4]+)_TG 54:5_C57H100O6	a
901.723	15.6	Positive mode	P17501	14341170	3.41635	0.997768	1.678	0.00597	25	8	23.3333	Glycerolipids	Triacylglycerols (TG)	6084_([M+Na]+)_TG54:6_C57H98O6	N/A										N/A	b
896.769	15.6	Positive mode	P17383	58578380	10.9203	0.994552	1.134	0.87377	25	8	23.3333	Glycerolipids	Triacylglycerols (TG)	6084_([M+NH4]+)_TG54:6_C57H98O6	601.517	599.502	597.485								6084_([M+NH4]+)_TG 54:6_C57H98O6	a
899.708	15.1	Positive mode	P17441	3486847	9.9228	0.994914	1.07	0.31245	25	8	23.3333	Glycerolipids	Triacylglycerols (TG)	6085_([M+Na]+)_TG54:7_C57H96O6	N/A										N/A	b
894.753	15.1	Positive mode	P17335	14201820	11.7504	0.985897	1.304	0.55935	25	8	23.3333	Glycerolipids	Triacylglycerols (TG)	6085_([M+NH4]+)_TG54:7_C57H96O6	894.753	599.502	597.486								6085_([M+NH4]+)_TG 54:7_C57H96O6	a
894.753	15.4	Positive mode	P17334	2706144	11.8941	0.99567	1.304	9.40105	25	8	23.3333	Glycerolipids	Triacylglycerols (TG)	6085_([M+NH4]+)_TG54:7_C57H96O6	N/A										N/A	b
922.878	15.6	Positive mode	P18011	1273267	23.9765	0.962507	1.589	6.98484	25	8	23.3333	Glycerolipids	Triacylglycerols (TG)	6088_([M+NH4]+)_TG55:0_C58H112O6	677.642	663.626	649.61	551.502	537.486	523.47					6088_([M+NH4]+)_TG 55:0_C58H112O6	a
922.879	18.6	Positive mode	P18013	18385940	13.0362	0.996577	0.723	1.65932	25	8	23.3333	Glycerolipids	Triacylglycerols (TG)	6088_([M+NH4]+)_TG55:0_C58H112O6	922.879	677.642	663.626	649.61	537.486	523.47					6088_([M+NH4]+)_TG 55:0_C58H112O6	a
925.818	18.3	Positive mode	P18085	2370825	2.25261	0.973731	0.878	3.62243	25	8	23.3333	Glycerolipids	Triacylglycerols (TG)	6089_([M+Na]+)_TG55:1_C58H110O6	N/A										N/A	b
920.863	17.4	Positive mode	P17963	963246	15.6323	0.987949	0.887	3.48004	25	8	23.3333	Glycerolipids	Triacylglycerols (TG)	6089_([M+NH4]+)_TG55:1_C58H110O6	N/A										N/A	b
920.863	18.3	Positive mode	P17964	10679180	14.7949	0.993202	0.67	0.77049	25	8	23.3333	Glycerolipids	Triacylglycerols (TG)	6089_([M+NH4]+)_TG55:1_C58H110O6	920.863	661.611	649.61	647.594	621.578	619.564	535.469				6089_([M+NH4]+)_TG 55:1_C58H110O6	a
923.802	17.9	Positive mode	P18034	1806388	2.45749	0.987274	0.934	1.18435	25	8	23.3333	Glycerolipids	Triacylglycerols (TG)	6099_([M+Na]+)_TG55:2_C58H108O6	N/A										N/A	b
918.847	17.9	Positive mode	P17914	7071422	14.1437	0.994068	0.726	2.15996	25	8	23.3333	Glycerolipids	Triacylglycerols (TG)	6099_([M+NH4]+)_TG55:2_C58H108O6	918.847	619.563	603.532								6099_([M+NH4]+)_TG 55:2_C58H108O6	a
921.787	17.4	Positive mode	P17981	1356090	2.98397	0.99008	0.882	6.45197	25	8	23.3333	Glycerolipids	Triacylglycerols (TG)	6100_([M+Na]+)_TG55:3_C58H106O6	N/A										N/A	b
916.831	17.4	Positive mode	P17867	5681284	14.2227	0.993349	0.891	0.29263	25	8	23.3333	Glycerolipids	Triacylglycerols (TG)	6100_([M+NH4]+)_TG55:3_C58H106O6	N/A										N/A	b
919.771	17	Positive mode	P17929	852165	2.83944	0.986474	1.156	13.1424	25	8	23.3333	Glycerolipids	Triacylglycerols (TG)	6101_([M+Na]+)_TG55:4_C58H104O6	N/A										N/A	b
914.815	17	Positive mode	P17837	3941831	13.515	0.994701	1.385	3.3428	25	8	23.3333	Glycerolipids	Triacylglycerols (TG)	6101_([M+NH4]+)_TG55:4_C58H104O6	N/A										N/A	b
906.756	14.1	Positive mode	P17617	5163933	23.4116	0.984843	-1.911	9.44379	25	8	23.3333	Glycerolipids	Triacylglycerols (TG)	6105_([M+NH4]+)_TG55:8_C58H96O6	N/A										N/A	b
936.894	15.9	Positive mode	P18286	1093547	22.0037	0.971154	0.979	10.6806	25	8	23.3333	Glycerolipids	Triacylglycerols (TG)	6107_([M+NH4]+)_TG56:0_C59H114O6	N/A										N/A	b
936.894	19	Positive mode	P18287	20253250	14.0909	0.99496	0.765	0.71839	25	8	23.3333	Glycerolipids	Triacylglycerols (TG)	6107_([M+NH4]+)_TG56:0_C59H114O6	936.894	577.641	563.626	649.61	551.501	537.486					6107_([M+NH4]+)_TG 56:0_C59H114O6	a
939.834	18.6	Positive mode	P18347	3158138	5.37855	0.985331	0.918	1.16159	25	8	23.3333	Glycerolipids	Triacylglycerols (TG)	6108_([M+Na]+)_TG56:1_C59H112O6	N/A										N/A	b
934.878	18.6	Positive mode	P18251	13703370	14.9068	0.993438	0.82	0.79893	25	8	23.3333	Glycerolipids	Triacylglycerols (TG)	6108_([M+NH4]+)_TG56:1_C59H112O6	N/A										N/A	b
937.818	18.2	Positive mode	P18308	3070642	7.0971	0.964422	0.973	4.28684	25	8	23.3333	Glycerolipids	Triacylglycerols (TG)	6118_([M+Na]+)_TG56:2_C59H110O6	N/A										N/A	b
932.863	18.2	Positive mode	P18219	14431740	15.5645	0.991811	0.768	0.34569	25	8	23.3333	Glycerolipids	Triacylglycerols (TG)	6118_([M+NH4]+)_TG56:2_C59H110O6	932.863	633.581	603.533								6118_([M+NH4]+)_TG 56:2_C59H110O6	a
935.803	17.7	Positive mode	P18261	3977185	5.63505	0.997714	0.815	2.29177	25	8	23.3333	Glycerolipids	Triacylglycerols (TG)	6119_([M+Na]+)_TG56:3_C59H108O6	N/A										N/A	b
930.847	17.7	Positive mode	P18182	16231530	14.8952	0.992958	0.716	4.51568	25	8	23.3333	Glycerolipids	Triacylglycerols (TG)	6119_([M+NH4]+)_TG56:3_C59H108O6	930.847	631.563	603.534								6119_([M+NH4]+)_TG 56:3_C59H108O6	a
933.787	17.2	Positive mode	P18232	3454657	5.17998	0.998116	0.978	5.1399	25	8	23.3333	Glycerolipids	Triacylglycerols (TG)	6120_([M+Na]+)_TG56:4_C59H106O6	N/A										N/A	b
928.831	17.2	Positive mode	P18144	15004960	13.8245	0.992738	0.987	15.0551	25	8	23.3333	Glycerolipids	Triacylglycerols (TG)	6120_([M+NH4]+)_TG56:4_C59H106O6	N/A										N/A	b
931.772	16.8	Positive mode	P18198	3124943	5.41435	0.983005	0.282	21.22	25	8	23.3333	Glycerolipids	Triacylglycerols (TG)	6121_([M+Na]+)_TG56:5_C59H104O6	N/A										N/A	b
926.816	16.8	Positive mode	P18106	12763880	13.3002	0.990487	0.396	10.1401	25	8	23.3333	Glycerolipids	Triacylglycerols (TG)	6121_([M+NH4]+)_TG56:5_C59H104O6	N/A										N/A	b
929.755	16.5	Positive mode	P18154	4056171	5.40016	0.998964	1.197	4.56189	25	8	23.3333	Glycerolipids	Triacylglycerols (TG)	6122_([M+Na]+)_TG56:6_C59H102O6	N/A										N/A	b
924.8	16.5	Positive mode	P18062	15249460	13.3671	0.993813	1.208	0.19594	25	8	23.3333	Glycerolipids	Triacylglycerols (TG)	6122_([M+NH4]+)_TG56:6_C59H102O6	N/A										N/A	b
927.74	16.2	Positive mode	P18116	2723348	9.77132	0.995804	1.146	12.3372	25	8	23.3333	Glycerolipids	Triacylglycerols (TG)	6123_([M+Na]+)_TG56:7_C59H100O6	N/A										N/A	b
922.784	16.2	Positive mode	P18003	9370963	14.5713	0.991066	1.156	1.8591	25	8	23.3333	Glycerolipids	Triacylglycerols (TG)	6123_([M+NH4]+)_TG56:7_C59H100O6	N/A										N/A	b
950.91	19.3	Positive mode	P18557	13412080	13.6196	0.995092	0.701	2.10367	25	8	23.3333	Glycerolipids	Triacylglycerols (TG)	6126_([M+NH4]+)_TG57:0_C60H116O6	950.91	677.542	551.501								6126_([M+NH4]+)_TG 57:0_C60H116O6	a
953.849	18.9	Positive mode	P18624	2378656	4.05874	0.977246	1.167	4.57993	25	8	23.3333	Glycerolipids	Triacylglycerols (TG)	6127_([M+Na]+)_TG57:1_C60H114O6	N/A										N/A	b
948.894	18.9	Positive mode	P18513	10080370	14.6391	0.993087	1.072	0.49859	25	8	23.3333	Glycerolipids	Triacylglycerols (TG)	6127_([M+NH4]+)_TG57:1_C60H114O6	948.894	689.636	677.539	675.625	663.624	563.501	549.584				6127_([M+NH4]+)_TG 57:1_C60H114O6	a
951.834	18.6	Positive mode	P18580	1939890	4.28362	0.989382	0.906	7.45286	25	8	23.3333	Glycerolipids	Triacylglycerols (TG)	6137_([M+Na]+)_TG57:2_C60H112O6	N/A										N/A	b
946.878	18.6	Positive mode	P18480	6271973	14.6269	0.992538	0.915	0.74452	25	8	23.3333	Glycerolipids	Triacylglycerols (TG)	6137_([M+NH4]+)_TG57:2_C60H112O6	N/A										N/A	b
944.863	17	Positive mode	P18439	463242	20.1925	0.945154	0.653	22.3964	25	8	23.3333	Glycerolipids	Triacylglycerols (TG)	6138_([M+NH4]+)_TG57:3_C60H110O6	N/A										N/A	b
942.844	14.9	Positive mode	P18403	280266	14.0123	0.984232	3.677	16.6326	25	8	23.3333	Glycerolipids	Triacylglycerols (TG)	6139_([M+NH4]+)_TG57:4_C60H108O6	N/A										N/A	b
942.847	17.7	Positive mode	P18405	884480	13.4082	0.993108	0.919	7.08908	25	8	23.3333	Glycerolipids	Triacylglycerols (TG)	6139_([M+NH4]+)_TG57:4_C60H108O6	N/A										N/A	b
967.865	19.2	Positive mode	P18878	2331124	7.47873	0.959627	1.098	2.09136	25	8	23.3333	Glycerolipids	Triacylglycerols (TG)	6146_([M+Na]+)_TG58:1_C61H116O6	N/A										N/A	b
962.909	19.2	Positive mode	P18801	9481298	17.0996	0.989396	1.004	0.18608	25	8	23.3333	Glycerolipids	Triacylglycerols (TG)	6146_([M+NH4]+)_TG58:1_C61H116O6	962.909	691.655	689.638	663.625	577.515						6146_([M+NH4]+)_TG 58:1_C61H116O6	a
945.693	13	Positive mode	P18448	446027	15.7704	0.946751	1.177	5.92808	25	8	23.3333	Glycerolipids	Triacylglycerols (TG)	6149_([M+Na]+)_TG58:12_C61H94O6	N/A										N/A	b
940.737	13	Positive mode	P18357	947972	19.4954	0.97952	1.612	1.7977	25	8	23.3333	Glycerolipids	Triacylglycerols (TG)	6149_([M+NH4]+)_TG58:12_C61H94O6	N/A										N/A	b
965.849	18.9	Positive mode	P18846	2096443	1.57911	0.982378	1.049	3.07105	25	8	23.3333	Glycerolipids	Triacylglycerols (TG)	6156_([M+Na]+)_TG58:2_C61H114O6	N/A										N/A	b
960.894	18.8	Positive mode	P18763	8687573	14.4298	0.994893	0.954	1.64128	25	8	23.3333	Glycerolipids	Triacylglycerols (TG)	6156_([M+NH4]+)_TG58:2_C61H114O6	960.894	661.609	603.531								6156_([M+NH4]+)_TG 58:2_C61H114O6	a
963.834	18.4	Positive mode	P18809	932148	4.57464	0.967984	0.895	9.35864	25	8	23.3333	Glycerolipids	Triacylglycerols (TG)	6157_([M+Na]+)_TG58:3_C61H112O6	N/A										N/A	b
958.877	16.8	Positive mode	P18726	527155	11.5825	0.996093	1.843	14.9451	25	8	23.3333	Glycerolipids	Triacylglycerols (TG)	6157_([M+NH4]+)_TG58:3_C61H112O6	N/A										N/A	b
958.878	18.3	Positive mode	P18727	3674758	15.2819	0.995013	0.8	4.33724	25	8	23.3333	Glycerolipids	Triacylglycerols (TG)	6157_([M+NH4]+)_TG58:3_C61H112O6	N/A										N/A	b
956.862	16.3	Positive mode	P18687	390501	14.1625	0.982643	1.376	19.8203	25	8	23.3333	Glycerolipids	Triacylglycerols (TG)	6158_([M+NH4]+)_TG58:4_C61H110O6	N/A										N/A	b
948.8	16.5	Positive mode	P18507	3466771	25.6786	0.963076	0.861	3.36692	25	8	23.3333	Glycerolipids	Triacylglycerols (TG)	6162_([M+NH4]+)_TG58:8_C61H102O6	N/A										N/A	b
976.926	19.5	Positive mode	P19036	6260590	25.508	0.966411	0.529	2.7487	25	8	23.3333	Glycerolipids	Triacylglycerols (TG)	6165_([M+NH4]+)_TG59:1_C62H118O6	N/A										N/A	b
979.865	19.2	Positive mode	P19090	1300699	4.33979	0.978456	1.187	11.4245	25	8	23.3333	Glycerolipids	Triacylglycerols (TG)	6175_([M+Na]+)_TG59:2_C62H116O6	N/A										N/A	b
974.909	19.2	Positive mode	P19006	4776891	17.365	0.987391	1.094	0.9248	25	8	23.3333	Glycerolipids	Triacylglycerols (TG)	6175_([M+NH4]+)_TG59:2_C62H116O6	N/A										N/A	b
992.956	20.2	Positive mode	P19265	3682532	28.8433	0.945957	1.125	2.9604	25	8	23.3333	Glycerolipids	Triacylglycerols (TG)	6183_([M+NH4]+)_TG60:0_C63H122O6	N/A										N/A	b
990.941	19.8	Positive mode	P19241	4230570	21.1282	0.979174	1.177	11.7388	25	8	23.3333	Glycerolipids	Triacylglycerols (TG)	6184_([M+NH4]+)_TG60:1_C63H120O6	N/A										N/A	b
993.88	19.4	Positive mode	P19278	974415	8.85063	0.925276	1.019	7.08804	25	8	23.3333	Glycerolipids	Triacylglycerols (TG)	6194_([M+Na]+)_TG60:2_C63H118O6	N/A										N/A	b
988.925	19.5	Positive mode	P19215	5345274	25.1344	0.981616	0.927	0.06462	25	8	23.3333	Glycerolipids	Triacylglycerols (TG)	6194_([M+NH4]+)_TG60:2_C63H118O6	N/A										N/A	b
984.893	17	Positive mode	P19161	258110	15.4262	0.980234	1.642	10.8809	25	8	23.3333	Glycerolipids	Triacylglycerols (TG)	6196_([M+NH4]+)_TG60:4_C63H114O6	N/A										N/A	b
984.894	18.5	Positive mode	P19162	963032	13.3961	0.990828	1.032	1.61452	25	8	23.3333	Glycerolipids	Triacylglycerols (TG)	6196_([M+NH4]+)_TG60:4_C63H114O6	N/A										N/A	b
1004.96	20.1	Positive mode	P19409	1680661	20.2605	0.985291	0.911	5.11599	25	8	23.3333	Glycerolipids	Triacylglycerols (TG)	6203_([M+NH4]+)_TG61:1_C64H122O6	N/A										N/A	b
998.907	16.2	Positive mode	P19348	268607	11.4776	0.984037	3.37	19.5623	25	8	23.3333	Glycerolipids	Triacylglycerols (TG)	6215_([M+NH4]+)_TG61:4_C64H116O6	N/A										N/A	b
1018.97	20.4	Positive mode	P19564	1647171	18.1169	0.98506	1.831	20.6426	25	8	23.3333	Glycerolipids	Triacylglycerols (TG)	6222_([M+NH4]+)_TG62:1_C65H124O6	N/A										N/A	b
1016.96	20.1	Positive mode	P19541	2070748	15.9322	0.993715	0.999	1.86891	25	8	23.3333	Glycerolipids	Triacylglycerols (TG)	6232_([M+NH4]+)_TG62:2_C65H122O6	N/A										N/A	b
1008.8	14.3	Positive mode	P19451	388074	17.9368	0.989245	0.412	0.98104	25	8	23.3333	Glycerolipids	Triacylglycerols (TG)	6245_([M+NH4]+)_TG63:13_C66H102O6	N/A										N/A	b
1047	20.9	Positive mode	P19816	723087	23.171	0.925085	1.018	15.6499	25	8	23.3333	Glycerolipids	Triacylglycerols (TG)	6260_([M+NH4]+)_TG64:1_C67H128O6	N/A										N/A	b
1049.94	20.6	Positive mode	P19841	284382	9.9434	0.969149	1.25	25.4293	25	8	23.3333	Glycerolipids	Triacylglycerols (TG)	6270_([M+Na]+)_TG64:2_C67H126O6	N/A										N/A	b
1032.89	15.7	Positive mode	P19696	416254	12.6818	0.990699	1.08	9.97246	25	8	23.3333	Glycerolipids	Triacylglycerols (TG)	6276_([M+NH4]+)_TG64:8_C67H114O6	N/A										N/A	b
1056.99	16	Positive mode	P19912	1622592	13.3485	0.978377	1.623	1.48782	25	8	23.3333	Glycerolipids	Triacylglycerols (TG)	6290_([M+NH4]+)_TG65:3_C68H126O6	N/A										N/A	b
1056.89	15.3	Positive mode	P19910	2499507	8.90883	0.998208	1.434	0.46434	25	8	23.3333	Glycerolipids	Triacylglycerols (TG)	6299_([M+NH4]+)_TG66:10_C69H114O6	N/A										N/A	b
1068.99	20.4	Positive mode	P19998	635517	13.8932	0.986	0.95	8.83551	25	8	23.3333	Glycerolipids	Triacylglycerols (TG)	6310_([M+NH4]+)_TG66:4_C69H126O6	N/A										N/A	b
1058.91	15.9	Positive mode	P19928	1640397	11.6712	0.996229	1.29	1.40343	25	8	23.3333	Glycerolipids	Triacylglycerols (TG)	6315_([M+NH4]+)_TG66:9_C69H116O6	N/A										N/A	b
1080.89	15.1	Positive mode	P20105	901222	13.3653	0.993019	1.218	3.65914	25	8	23.3333	Glycerolipids	Triacylglycerols (TG)	6339_([M+NH4]+)_TG68:12_C71H114O6	N/A										N/A	b
1097.02	20.9	Positive mode	P20244	355121	23.1097	0.981651	0.926	16.5913	25	8	23.3333	Glycerolipids	Triacylglycerols (TG)	6348_([M+NH4]+)_TG68:4_C71H130O6	N/A										N/A	b
1119.1	21.3	Positive mode	P20374	581745	14.8235	0.994758	0.863	1.25084	25	8	23.3333	Glycerolipids	Triacylglycerols (TG)	6354_([M+NH4]+)_TG69:0_C72H140O6	N/A										N/A	b
1112.96	15.3	Positive mode	P20346	490722	19.0104	0.995208	0.374	7.71195	25	8	23.3333	Glycerolipids	Triacylglycerols (TG)	6375_([M+NH4]+)_TG70:10_C73H122O6	N/A										N/A	b
1147.13	21.8	Positive mode	P20483	578726	11.7063	0.988684	0.929	2.7541	25	8	23.3333	Glycerolipids	Triacylglycerols (TG)	6392_([M+NH4]+)_TG71:0_C74H144O6	N/A										N/A	b
