# Supplementary material for: Annotation of the human cerebrospinal fluid lipidome using high resolution mass spectrometry and a dedicated data processing workflow
Source: Metabolomics. 2016 Apr 7;12:91. doi: 10.1007/s11306-016-1023-8 (PMC4824825; doi:10.1007/s11306-016-1023-8)
Supplement: Supplementary file 3 — Supplementary material 3 (XLSX 1418 kb) [file 11306_2016_1023_MOESM3_ESM.xlsx]

## Sheet: Feuil1
m/z	Brut Formula	Lipid annotations	Ionization modes	lipid class and subclass	lipid familly	Reference ion
298.274	C18H35NO2	([M+H]+)_Sphingadienine d18:2	Positive mode	Sphingoid bases	Sphingolipids	[M+H]+
299.277	C18H35NO2	([M+H]+ C13)_Sphingadienine d18:2	Positive mode	Sphingoid bases	Sphingolipids	[M+H]+
300.281	C18H35NO2	([M+H]+ 2C13)_Sphingadienine d18:2	Positive mode	Sphingoid bases	Sphingolipids	[M+H]+
300.29	C18H37NO2	([M+H]+)_Sphingosine d18:1	Positive mode	Sphingoid bases	Sphingolipids	[M+H]+
301.293	C18H37NO2	([M+H]+ C13)_Sphingosine d18:1	Positive mode	Sphingoid bases	Sphingolipids	[M+H]+
302.296	C18H37NO2	([M+H]+ 2C13)_Sphingosine d18:1	Positive mode	Sphingoid bases	Sphingolipids	[M+H]+
302.305	C18H39NO2	([M+H]+)_Sphinganine d18:0	Positive mode	Sphingoid bases	Sphingolipids	[M+H]+
303.309	C18H39NO2	([M+H]+ C13)_Sphinganine d18:0	Positive mode	Sphingoid bases	Sphingolipids	[M+H]+
304.312	C18H39NO2	([M+H]+ 2C13)_Sphinganine d18:0	Positive mode	Sphingoid bases	Sphingolipids	[M+H]+
318.3	C18H37NO2	([M+H]+)_Phytosphingosine t18:0	Positive mode	Sphingoid bases	Sphingolipids	[M+H]+
319.304	C18H37NO2	([M+H]+ C13)_Phytosphingosine t18:0	Positive mode	Sphingoid bases	Sphingolipids	[M+H]+
320.307	C18H37NO2	([M+H]+ 2C13)_Phytosphingosine t18:0	Positive mode	Sphingoid bases	Sphingolipids	[M+H]+
280.265	C18H35NO2	([M+H-H2O]+)_Sphingadienine d18:2	Positive mode	Sphingoid bases	Sphingolipids	[M+H]+
281.268	C18H35NO2	([M+H-H2O]+ C13)_Sphingadienine d18:2	Positive mode	Sphingoid bases	Sphingolipids	[M+H]+
282.271	C18H35NO2	([M+H-H2O]+ 2C13)_Sphingadienine d18:2	Positive mode	Sphingoid bases	Sphingolipids	[M+H]+
282.28	C18H37NO2	([M+H-H2O]+)_Sphingosine d18:1	Positive mode	Sphingoid bases	Sphingolipids	[M+H]+
283.284	C18H37NO2	([M+H-H2O]+ C13)_Sphingosine d18:1	Positive mode	Sphingoid bases	Sphingolipids	[M+H]+
284.287	C18H37NO2	([M+H-H2O]+ 2C13)_Sphingosine d18:1	Positive mode	Sphingoid bases	Sphingolipids	[M+H]+
284.296	C18H39NO2	([M+H-H2O]+)_Sphinganine d18:0	Positive mode	Sphingoid bases	Sphingolipids	[M+H]+
285.299	C18H39NO2	([M+H-H2O]+ C13)_Sphinganine d18:0	Positive mode	Sphingoid bases	Sphingolipids	[M+H]+
286.303	C18H39NO2	([M+H-H2O]+ 2C13)_Sphinganine d18:0	Positive mode	Sphingoid bases	Sphingolipids	[M+H]+
300.291	C18H37NO2	([M+H-H2O]+)_Phytosphingosine t18:0	Positive mode	Sphingoid bases	Sphingolipids	[M+H]+
301.294	C18H37NO2	([M+H-H2O]+ C13)_Phytosphingosine t18:0	Positive mode	Sphingoid bases	Sphingolipids	[M+H]+
302.298	C18H37NO2	([M+H-H2O]+ 2C13)_Phytosphingosine t18:0	Positive mode	Sphingoid bases	Sphingolipids	[M+H]+
512.504	C32H65O3N	([M+H]+)_Cer (d18:0/C14:0)	Positive mode	Ceramides	Sphingolipids	[M+H]+
513.507	C32H65O3N	([M+H]+ C13)_Cer (d18:0/C14:0)	Positive mode	Ceramides	Sphingolipids	[M+H]+
514.51	C32H65O3N	([M+H]+ 2C13)_Cer (d18:0/C14:0)	Positive mode	Ceramides	Sphingolipids	[M+H]+
526.519	C33H67O3N	([M+H]+)_Cer (d18:0/C15:0)	Positive mode	Ceramides	Sphingolipids	[M+H]+
527.523	C33H67O3N	([M+H]+ C13)_Cer (d18:0/C15:0)	Positive mode	Ceramides	Sphingolipids	[M+H]+
528.526	C33H67O3N	([M+H]+ 2C13)_Cer (d18:0/C15:0)	Positive mode	Ceramides	Sphingolipids	[M+H]+
540.535	C34H69O3N	([M+H]+)_Cer (d18:0/C16:0)	Positive mode	Ceramides	Sphingolipids	[M+H]+
541.538	C34H69O3N	([M+H]+ C13)_Cer (d18:0/C16:0)	Positive mode	Ceramides	Sphingolipids	[M+H]+
542.542	C34H69O3N	([M+H]+ 2C13)_Cer (d18:0/C16:0)	Positive mode	Ceramides	Sphingolipids	[M+H]+
554.551	C35H71O3N	([M+H]+)_Cer (d18:0/C17:0)	Positive mode	Ceramides	Sphingolipids	[M+H]+
555.554	C35H71O3N	([M+H]+ C13)_Cer (d18:0/C17:0)	Positive mode	Ceramides	Sphingolipids	[M+H]+
556.557	C35H71O3N	([M+H]+ 2C13)_Cer (d18:0/C17:0)	Positive mode	Ceramides	Sphingolipids	[M+H]+
568.566	C36H73O3N	([M+H]+)_Cer (d18:0/C18:0)	Positive mode	Ceramides	Sphingolipids	[M+H]+
569.57	C36H73O3N	([M+H]+ C13)_Cer (d18:0/C18:0)	Positive mode	Ceramides	Sphingolipids	[M+H]+
570.573	C36H73O3N	([M+H]+ 2C13)_Cer (d18:0/C18:0)	Positive mode	Ceramides	Sphingolipids	[M+H]+
582.582	C37H75O3N	([M+H]+)_Cer (d18:0/C19:0)	Positive mode	Ceramides	Sphingolipids	[M+H]+
583.585	C37H75O3N	([M+H]+ C13)_Cer (d18:0/C19:0)	Positive mode	Ceramides	Sphingolipids	[M+H]+
584.589	C37H75O3N	([M+H]+ 2C13)_Cer (d18:0/C19:0)	Positive mode	Ceramides	Sphingolipids	[M+H]+
596.598	C38H77O3N	([M+H]+)_Cer (d18:0/C20:0)	Positive mode	Ceramides	Sphingolipids	[M+H]+
597.601	C38H77O3N	([M+H]+ C13)_Cer (d18:0/C20:0)	Positive mode	Ceramides	Sphingolipids	[M+H]+
598.604	C38H77O3N	([M+H]+ 2C13)_Cer (d18:0/C20:0)	Positive mode	Ceramides	Sphingolipids	[M+H]+
610.613	C39H79O3N	([M+H]+)_Cer (d18:0/C21:0)	Positive mode	Ceramides	Sphingolipids	[M+H]+
611.617	C39H79O3N	([M+H]+ C13)_Cer (d18:0/C21:0)	Positive mode	Ceramides	Sphingolipids	[M+H]+
612.62	C39H79O3N	([M+H]+ 2C13)_Cer (d18:0/C21:0)	Positive mode	Ceramides	Sphingolipids	[M+H]+
624.629	C40H81O3N	([M+H]+)_Cer (d18:0/C22:0)	Positive mode	Ceramides	Sphingolipids	[M+H]+
625.632	C40H81O3N	([M+H]+ C13)_Cer (d18:0/C22:0)	Positive mode	Ceramides	Sphingolipids	[M+H]+
626.636	C40H81O3N	([M+H]+ 2C13)_Cer (d18:0/C22:0)	Positive mode	Ceramides	Sphingolipids	[M+H]+
638.645	C41H83O3N	([M+H]+)_Cer (d18:0/C23:0)	Positive mode	Ceramides	Sphingolipids	[M+H]+
639.648	C41H83O3N	([M+H]+ C13)_Cer (d18:0/C23:0)	Positive mode	Ceramides	Sphingolipids	[M+H]+
640.651	C41H83O3N	([M+H]+ 2C13)_Cer (d18:0/C23:0)	Positive mode	Ceramides	Sphingolipids	[M+H]+
652.66	C42H85O3N	([M+H]+)_Cer (d18:0/C24:0)	Positive mode	Ceramides	Sphingolipids	[M+H]+
653.664	C42H85O3N	([M+H]+ C13)_Cer (d18:0/C24:0)	Positive mode	Ceramides	Sphingolipids	[M+H]+
654.667	C42H85O3N	([M+H]+ 2C13)_Cer (d18:0/C24:0)	Positive mode	Ceramides	Sphingolipids	[M+H]+
666.676	C43H87O3N	([M+H]+)_Cer (d18:0/C25:0)	Positive mode	Ceramides	Sphingolipids	[M+H]+
667.679	C43H87O3N	([M+H]+ C13)_Cer (d18:0/C25:0)	Positive mode	Ceramides	Sphingolipids	[M+H]+
668.683	C43H87O3N	([M+H]+ 2C13)_Cer (d18:0/C25:0)	Positive mode	Ceramides	Sphingolipids	[M+H]+
680.692	C44H89O3N	([M+H]+)_Cer (d18:0/C26:0)	Positive mode	Ceramides	Sphingolipids	[M+H]+
681.695	C44H89O3N	([M+H]+ C13)_Cer (d18:0/C26:0)	Positive mode	Ceramides	Sphingolipids	[M+H]+
682.698	C44H89O3N	([M+H]+ 2C13)_Cer (d18:0/C26:0)	Positive mode	Ceramides	Sphingolipids	[M+H]+
510.488	C32H63O3N	([M+H]+)_Cer (d18:1/C14:0)	Positive mode	Ceramides	Sphingolipids	[M+H]+
511.491	C32H63O3N	([M+H]+ C13)_Cer (d18:1/C14:0)	Positive mode	Ceramides	Sphingolipids	[M+H]+
512.495	C32H63O3N	([M+H]+ 2C13)_Cer (d18:1/C14:0)	Positive mode	Ceramides	Sphingolipids	[M+H]+
508.472	C32H61O3N	([M+H]+)_Cer (d18:1/C14:1)	Positive mode	Ceramides	Sphingolipids	[M+H]+
509.476	C32H61O3N	([M+H]+ C13)_Cer (d18:1/C14:1)	Positive mode	Ceramides	Sphingolipids	[M+H]+
510.479	C32H61O3N	([M+H]+ 2C13)_Cer (d18:1/C14:1)	Positive mode	Ceramides	Sphingolipids	[M+H]+
524.504	C33H65O3N	([M+H]+)_Cer (d18:1/C15:0)	Positive mode	Ceramides	Sphingolipids	[M+H]+
525.507	C33H65O3N	([M+H]+ C13)_Cer (d18:1/C15:0)	Positive mode	Ceramides	Sphingolipids	[M+H]+
526.51	C33H65O3N	([M+H]+ 2C13)_Cer (d18:1/C15:0)	Positive mode	Ceramides	Sphingolipids	[M+H]+
522.488	C33H63O3N	([M+H]+)_Cer (d18:1/C15:1)	Positive mode	Ceramides	Sphingolipids	[M+H]+
523.491	C33H63O3N	([M+H]+ C13)_Cer (d18:1/C15:1)	Positive mode	Ceramides	Sphingolipids	[M+H]+
524.495	C33H63O3N	([M+H]+ 2C13)_Cer (d18:1/C15:1)	Positive mode	Ceramides	Sphingolipids	[M+H]+
538.519	C34H67O3N	([M+H]+)_Cer (d18:1/C16:0)	Positive mode	Ceramides	Sphingolipids	[M+H]+
539.523	C34H67O3N	([M+H]+ C13)_Cer (d18:1/C16:0)	Positive mode	Ceramides	Sphingolipids	[M+H]+
540.526	C34H67O3N	([M+H]+ 2C13)_Cer (d18:1/C16:0)	Positive mode	Ceramides	Sphingolipids	[M+H]+
536.504	C34H65O3N	([M+H]+)_Cer (d18:1/C16:1)	Positive mode	Ceramides	Sphingolipids	[M+H]+
537.507	C34H65O3N	([M+H]+ C13)_Cer (d18:1/C16:1)	Positive mode	Ceramides	Sphingolipids	[M+H]+
538.51	C34H65O3N	([M+H]+ 2C13)_Cer (d18:1/C16:1)	Positive mode	Ceramides	Sphingolipids	[M+H]+
552.535	C35H69O3N	([M+H]+)_Cer (d18:1/C17:0)	Positive mode	Ceramides	Sphingolipids	[M+H]+
553.538	C35H69O3N	([M+H]+ C13)_Cer (d18:1/C17:0)	Positive mode	Ceramides	Sphingolipids	[M+H]+
554.542	C35H69O3N	([M+H]+ 2C13)_Cer (d18:1/C17:0)	Positive mode	Ceramides	Sphingolipids	[M+H]+
550.519	C35H67O3N	([M+H]+)_Cer (d18:1/C17:1)	Positive mode	Ceramides	Sphingolipids	[M+H]+
551.523	C35H67O3N	([M+H]+ C13)_Cer (d18:1/C17:1)	Positive mode	Ceramides	Sphingolipids	[M+H]+
552.526	C35H67O3N	([M+H]+ 2C13)_Cer (d18:1/C17:1)	Positive mode	Ceramides	Sphingolipids	[M+H]+
566.551	C36H71O3N	([M+H]+)_Cer (d18:1/C18:0)	Positive mode	Ceramides	Sphingolipids	[M+H]+
567.554	C36H71O3N	([M+H]+ C13)_Cer (d18:1/C18:0)	Positive mode	Ceramides	Sphingolipids	[M+H]+
568.557	C36H71O3N	([M+H]+ 2C13)_Cer (d18:1/C18:0)	Positive mode	Ceramides	Sphingolipids	[M+H]+
564.535	C36H69O3N	([M+H]+)_Cer (d18:1/C18:1)	Positive mode	Ceramides	Sphingolipids	[M+H]+
565.538	C36H69O3N	([M+H]+ C13)_Cer (d18:1/C18:1)	Positive mode	Ceramides	Sphingolipids	[M+H]+
566.542	C36H69O3N	([M+H]+ 2C13)_Cer (d18:1/C18:1)	Positive mode	Ceramides	Sphingolipids	[M+H]+
580.566	C37H73O3N	([M+H]+)_Cer (d18:1/C19:0)	Positive mode	Ceramides	Sphingolipids	[M+H]+
581.57	C37H73O3N	([M+H]+ C13)_Cer (d18:1/C19:0)	Positive mode	Ceramides	Sphingolipids	[M+H]+
582.573	C37H73O3N	([M+H]+ 2C13)_Cer (d18:1/C19:0)	Positive mode	Ceramides	Sphingolipids	[M+H]+
578.551	C37H71O3N	([M+H]+)_Cer (d18:1/C19:1)	Positive mode	Ceramides	Sphingolipids	[M+H]+
579.554	C37H71O3N	([M+H]+ C13)_Cer (d18:1/C19:1)	Positive mode	Ceramides	Sphingolipids	[M+H]+
580.557	C37H71O3N	([M+H]+ 2C13)_Cer (d18:1/C19:1)	Positive mode	Ceramides	Sphingolipids	[M+H]+
594.582	C38H75O3N	([M+H]+)_Cer (d18:1/C20:0)	Positive mode	Ceramides	Sphingolipids	[M+H]+
595.585	C38H75O3N	([M+H]+ C13)_Cer (d18:1/C20:0)	Positive mode	Ceramides	Sphingolipids	[M+H]+
596.589	C38H75O3N	([M+H]+ 2C13)_Cer (d18:1/C20:0)	Positive mode	Ceramides	Sphingolipids	[M+H]+
592.566	C38H73O3N	([M+H]+)_Cer (d18:1/C20:1)	Positive mode	Ceramides	Sphingolipids	[M+H]+
593.57	C38H73O3N	([M+H]+ C13)_Cer (d18:1/C20:1)	Positive mode	Ceramides	Sphingolipids	[M+H]+
594.573	C38H73O3N	([M+H]+ 2C13)_Cer (d18:1/C20:1)	Positive mode	Ceramides	Sphingolipids	[M+H]+
608.598	C39H77O3N	([M+H]+)_Cer (d18:1/C21:0)	Positive mode	Ceramides	Sphingolipids	[M+H]+
609.601	C39H77O3N	([M+H]+ C13)_Cer (d18:1/C21:0)	Positive mode	Ceramides	Sphingolipids	[M+H]+
610.604	C39H77O3N	([M+H]+ 2C13)_Cer (d18:1/C21:0)	Positive mode	Ceramides	Sphingolipids	[M+H]+
606.582	C39H75O3N	([M+H]+)_Cer (d18:1/C21:1)	Positive mode	Ceramides	Sphingolipids	[M+H]+
607.585	C39H75O3N	([M+H]+ C13)_Cer (d18:1/C21:1)	Positive mode	Ceramides	Sphingolipids	[M+H]+
608.589	C39H75O3N	([M+H]+ 2C13)_Cer (d18:1/C21:1)	Positive mode	Ceramides	Sphingolipids	[M+H]+
622.613	C40H79O3N	([M+H]+)_Cer (d18:1/C22:0)	Positive mode	Ceramides	Sphingolipids	[M+H]+
623.617	C40H79O3N	([M+H]+ C13)_Cer (d18:1/C22:0)	Positive mode	Ceramides	Sphingolipids	[M+H]+
624.62	C40H79O3N	([M+H]+ 2C13)_Cer (d18:1/C22:0)	Positive mode	Ceramides	Sphingolipids	[M+H]+
620.598	C40H77O3N	([M+H]+)_Cer (d18:1/C22:1)	Positive mode	Ceramides	Sphingolipids	[M+H]+
621.601	C40H77O3N	([M+H]+ C13)_Cer (d18:1/C22:1)	Positive mode	Ceramides	Sphingolipids	[M+H]+
622.604	C40H77O3N	([M+H]+ 2C13)_Cer (d18:1/C22:1)	Positive mode	Ceramides	Sphingolipids	[M+H]+
636.629	C41H81O3N	([M+H]+)_Cer (d18:1/C23:0)	Positive mode	Ceramides	Sphingolipids	[M+H]+
637.632	C41H81O3N	([M+H]+ C13)_Cer (d18:1/C23:0)	Positive mode	Ceramides	Sphingolipids	[M+H]+
638.636	C41H81O3N	([M+H]+ 2C13)_Cer (d18:1/C23:0)	Positive mode	Ceramides	Sphingolipids	[M+H]+
634.613	C41H79O3N	([M+H]+)_Cer (d18:1/C23:1)	Positive mode	Ceramides	Sphingolipids	[M+H]+
635.617	C41H79O3N	([M+H]+ C13)_Cer (d18:1/C23:1)	Positive mode	Ceramides	Sphingolipids	[M+H]+
636.62	C41H79O3N	([M+H]+ 2C13)_Cer (d18:1/C23:1)	Positive mode	Ceramides	Sphingolipids	[M+H]+
650.645	C42H83O3N	([M+H]+)_Cer (d18:1/C24:0)	Positive mode	Ceramides	Sphingolipids	[M+H]+
651.648	C42H83O3N	([M+H]+ C13)_Cer (d18:1/C24:0)	Positive mode	Ceramides	Sphingolipids	[M+H]+
652.651	C42H83O3N	([M+H]+ 2C13)_Cer (d18:1/C24:0)	Positive mode	Ceramides	Sphingolipids	[M+H]+
648.629	C42H81O3N	([M+H]+)_Cer (d18:1/C24:1)	Positive mode	Ceramides	Sphingolipids	[M+H]+
649.632	C42H81O3N	([M+H]+ C13)_Cer (d18:1/C24:1)	Positive mode	Ceramides	Sphingolipids	[M+H]+
650.636	C42H81O3N	([M+H]+ 2C13)_Cer (d18:1/C24:1)	Positive mode	Ceramides	Sphingolipids	[M+H]+
664.66	C43H85O3N	([M+H]+)_Cer (d18:1/C25:0)	Positive mode	Ceramides	Sphingolipids	[M+H]+
665.664	C43H85O3N	([M+H]+ C13)_Cer (d18:1/C25:0)	Positive mode	Ceramides	Sphingolipids	[M+H]+
666.667	C43H85O3N	([M+H]+ 2C13)_Cer (d18:1/C25:0)	Positive mode	Ceramides	Sphingolipids	[M+H]+
662.645	C43H83O3N	([M+H]+)_Cer (d18:1/C25:1)	Positive mode	Ceramides	Sphingolipids	[M+H]+
663.648	C43H83O3N	([M+H]+ C13)_Cer (d18:1/C25:1)	Positive mode	Ceramides	Sphingolipids	[M+H]+
664.651	C43H83O3N	([M+H]+ 2C13)_Cer (d18:1/C25:1)	Positive mode	Ceramides	Sphingolipids	[M+H]+
678.676	C44H87O3N	([M+H]+)_Cer (d18:1/C26:0)	Positive mode	Ceramides	Sphingolipids	[M+H]+
679.679	C44H87O3N	([M+H]+ C13)_Cer (d18:1/C26:0)	Positive mode	Ceramides	Sphingolipids	[M+H]+
680.683	C44H87O3N	([M+H]+ 2C13)_Cer (d18:1/C26:0)	Positive mode	Ceramides	Sphingolipids	[M+H]+
676.66	C44H85O3N	([M+H]+)_Cer (d18:1/C26:1)	Positive mode	Ceramides	Sphingolipids	[M+H]+
677.664	C44H85O3N	([M+H]+ C13)_Cer (d18:1/C26:1)	Positive mode	Ceramides	Sphingolipids	[M+H]+
678.667	C44H85O3N	([M+H]+ 2C13)_Cer (d18:1/C26:1)	Positive mode	Ceramides	Sphingolipids	[M+H]+
506.457	C32H59O3N	([M+H]+)_Cer (d18:2/C14:1)	Positive mode	Ceramides	Sphingolipids	[M+H]+
507.46	C32H59O3N	([M+H]+ C13)_Cer (d18:2/C14:1)	Positive mode	Ceramides	Sphingolipids	[M+H]+
508.463	C32H59O3N	([M+H]+ 2C13)_Cer (d18:2/C14:1)	Positive mode	Ceramides	Sphingolipids	[M+H]+
520.472	C33H61O3N	([M+H]+)_Cer (d18:2/C15:1)	Positive mode	Ceramides	Sphingolipids	[M+H]+
521.476	C33H61O3N	([M+H]+ C13)_Cer (d18:2/C15:1)	Positive mode	Ceramides	Sphingolipids	[M+H]+
522.479	C33H61O3N	([M+H]+ 2C13)_Cer (d18:2/C15:1)	Positive mode	Ceramides	Sphingolipids	[M+H]+
534.488	C34H63O3N	([M+H]+)_Cer (d18:2/C16:1)	Positive mode	Ceramides	Sphingolipids	[M+H]+
535.491	C34H63O3N	([M+H]+ C13)_Cer (d18:2/C16:1)	Positive mode	Ceramides	Sphingolipids	[M+H]+
536.495	C34H63O3N	([M+H]+ 2C13)_Cer (d18:2/C16:1)	Positive mode	Ceramides	Sphingolipids	[M+H]+
548.504	C35H65O3N	([M+H]+)_Cer (d18:2/C17:1)	Positive mode	Ceramides	Sphingolipids	[M+H]+
549.507	C35H65O3N	([M+H]+ C13)_Cer (d18:2/C17:1)	Positive mode	Ceramides	Sphingolipids	[M+H]+
550.51	C35H65O3N	([M+H]+ 2C13)_Cer (d18:2/C17:1)	Positive mode	Ceramides	Sphingolipids	[M+H]+
562.519	C36H67O3N	([M+H]+)_Cer (d18:2/C18:1)	Positive mode	Ceramides	Sphingolipids	[M+H]+
563.523	C36H67O3N	([M+H]+ C13)_Cer (d18:2/C18:1)	Positive mode	Ceramides	Sphingolipids	[M+H]+
564.526	C36H67O3N	([M+H]+ 2C13)_Cer (d18:2/C18:1)	Positive mode	Ceramides	Sphingolipids	[M+H]+
576.535	C37H69O3N	([M+H]+)_Cer (d18:2/C19:1)	Positive mode	Ceramides	Sphingolipids	[M+H]+
577.538	C37H69O3N	([M+H]+ C13)_Cer (d18:2/C19:1)	Positive mode	Ceramides	Sphingolipids	[M+H]+
578.542	C37H69O3N	([M+H]+ 2C13)_Cer (d18:2/C19:1)	Positive mode	Ceramides	Sphingolipids	[M+H]+
590.551	C38H71O3N	([M+H]+)_Cer (d18:2/C20:1)	Positive mode	Ceramides	Sphingolipids	[M+H]+
591.554	C38H71O3N	([M+H]+ C13)_Cer (d18:2/C20:1)	Positive mode	Ceramides	Sphingolipids	[M+H]+
592.557	C38H71O3N	([M+H]+ 2C13)_Cer (d18:2/C20:1)	Positive mode	Ceramides	Sphingolipids	[M+H]+
604.566	C39H73O3N	([M+H]+)_Cer (d18:2/C21:1)	Positive mode	Ceramides	Sphingolipids	[M+H]+
605.57	C39H73O3N	([M+H]+ C13)_Cer (d18:2/C21:1)	Positive mode	Ceramides	Sphingolipids	[M+H]+
606.573	C39H73O3N	([M+H]+ 2C13)_Cer (d18:2/C21:1)	Positive mode	Ceramides	Sphingolipids	[M+H]+
618.582	C40H75O3N	([M+H]+)_Cer (d18:2/C22:1)	Positive mode	Ceramides	Sphingolipids	[M+H]+
619.585	C40H75O3N	([M+H]+ C13)_Cer (d18:2/C22:1)	Positive mode	Ceramides	Sphingolipids	[M+H]+
620.589	C40H75O3N	([M+H]+ 2C13)_Cer (d18:2/C22:1)	Positive mode	Ceramides	Sphingolipids	[M+H]+
632.598	C41H77O3N	([M+H]+)_Cer (d18:2/C23:1)	Positive mode	Ceramides	Sphingolipids	[M+H]+
633.601	C41H77O3N	([M+H]+ C13)_Cer (d18:2/C23:1)	Positive mode	Ceramides	Sphingolipids	[M+H]+
634.604	C41H77O3N	([M+H]+ 2C13)_Cer (d18:2/C23:1)	Positive mode	Ceramides	Sphingolipids	[M+H]+
646.613	C42H79O3N	([M+H]+)_Cer (d18:2/C24:1)	Positive mode	Ceramides	Sphingolipids	[M+H]+
647.617	C42H79O3N	([M+H]+ C13)_Cer (d18:2/C24:1)	Positive mode	Ceramides	Sphingolipids	[M+H]+
648.62	C42H79O3N	([M+H]+ 2C13)_Cer (d18:2/C24:1)	Positive mode	Ceramides	Sphingolipids	[M+H]+
660.629	C43H81O3N	([M+H]+)_Cer (d18:2/C25:1)	Positive mode	Ceramides	Sphingolipids	[M+H]+
661.632	C43H81O3N	([M+H]+ C13)_Cer (d18:2/C25:1)	Positive mode	Ceramides	Sphingolipids	[M+H]+
662.636	C43H81O3N	([M+H]+ 2C13)_Cer (d18:2/C25:1)	Positive mode	Ceramides	Sphingolipids	[M+H]+
674.645	C44H83O3N	([M+H]+)_Cer (d18:2/C26:1)	Positive mode	Ceramides	Sphingolipids	[M+H]+
675.648	C44H83O3N	([M+H]+ C13)_Cer (d18:2/C26:1)	Positive mode	Ceramides	Sphingolipids	[M+H]+
676.651	C44H83O3N	([M+H]+ 2C13)_Cer (d18:2/C26:1)	Positive mode	Ceramides	Sphingolipids	[M+H]+
528.499	C32H65O4N	([M+H]+)_Cer (d18:0/C14:0(OH))	Positive mode	Ceramides	Sphingolipids	[M+H]+
529.502	C32H65O4N	([M+H]+ C13)_Cer (d18:0/C14:0(OH))	Positive mode	Ceramides	Sphingolipids	[M+H]+
530.505	C32H65O4N	([M+H]+ 2C13)_Cer (d18:0/C14:0(OH))	Positive mode	Ceramides	Sphingolipids	[M+H]+
542.514	C33H67O4N	([M+H]+)_Cer (d18:0/C15:0(OH))	Positive mode	Ceramides	Sphingolipids	[M+H]+
543.518	C33H67O4N	([M+H]+ C13)_Cer (d18:0/C15:0(OH))	Positive mode	Ceramides	Sphingolipids	[M+H]+
544.521	C33H67O4N	([M+H]+ 2C13)_Cer (d18:0/C15:0(OH))	Positive mode	Ceramides	Sphingolipids	[M+H]+
556.53	C34H69O4N	([M+H]+)_Cer (d18:0/C16:0(OH))	Positive mode	Ceramides	Sphingolipids	[M+H]+
557.533	C34H69O4N	([M+H]+ C13)_Cer (d18:0/C16:0(OH))	Positive mode	Ceramides	Sphingolipids	[M+H]+
558.537	C34H69O4N	([M+H]+ 2C13)_Cer (d18:0/C16:0(OH))	Positive mode	Ceramides	Sphingolipids	[M+H]+
570.546	C35H71O4N	([M+H]+)_Cer (d18:0/C17:0(OH))	Positive mode	Ceramides	Sphingolipids	[M+H]+
571.549	C35H71O4N	([M+H]+ C13)_Cer (d18:0/C17:0(OH))	Positive mode	Ceramides	Sphingolipids	[M+H]+
572.552	C35H71O4N	([M+H]+ 2C13)_Cer (d18:0/C17:0(OH))	Positive mode	Ceramides	Sphingolipids	[M+H]+
584.561	C36H73O4N	([M+H]+)_Cer (d18:0/C18:0(OH))	Positive mode	Ceramides	Sphingolipids	[M+H]+
585.565	C36H73O4N	([M+H]+ C13)_Cer (d18:0/C18:0(OH))	Positive mode	Ceramides	Sphingolipids	[M+H]+
586.568	C36H73O4N	([M+H]+ 2C13)_Cer (d18:0/C18:0(OH))	Positive mode	Ceramides	Sphingolipids	[M+H]+
598.577	C37H75O4N	([M+H]+)_Cer (d18:0/C19:0(OH))	Positive mode	Ceramides	Sphingolipids	[M+H]+
599.58	C37H75O4N	([M+H]+ C13)_Cer (d18:0/C19:0(OH))	Positive mode	Ceramides	Sphingolipids	[M+H]+
600.584	C37H75O4N	([M+H]+ 2C13)_Cer (d18:0/C19:0(OH))	Positive mode	Ceramides	Sphingolipids	[M+H]+
612.593	C38H77O4N	([M+H]+)_Cer (d18:0/C20:0(OH))	Positive mode	Ceramides	Sphingolipids	[M+H]+
613.596	C38H77O4N	([M+H]+ C13)_Cer (d18:0/C20:0(OH))	Positive mode	Ceramides	Sphingolipids	[M+H]+
614.599	C38H77O4N	([M+H]+ 2C13)_Cer (d18:0/C20:0(OH))	Positive mode	Ceramides	Sphingolipids	[M+H]+
626.608	C39H79O4N	([M+H]+)_Cer (d18:0/C21:0(OH))	Positive mode	Ceramides	Sphingolipids	[M+H]+
627.612	C39H79O4N	([M+H]+ C13)_Cer (d18:0/C21:0(OH))	Positive mode	Ceramides	Sphingolipids	[M+H]+
628.615	C39H79O4N	([M+H]+ 2C13)_Cer (d18:0/C21:0(OH))	Positive mode	Ceramides	Sphingolipids	[M+H]+
640.624	C40H81O4N	([M+H]+)_Cer (d18:0/C22:0(OH))	Positive mode	Ceramides	Sphingolipids	[M+H]+
641.627	C40H81O4N	([M+H]+ C13)_Cer (d18:0/C22:0(OH))	Positive mode	Ceramides	Sphingolipids	[M+H]+
642.631	C40H81O4N	([M+H]+ 2C13)_Cer (d18:0/C22:0(OH))	Positive mode	Ceramides	Sphingolipids	[M+H]+
654.639	C41H83O4N	([M+H]+)_Cer (d18:0/C23:0(OH))	Positive mode	Ceramides	Sphingolipids	[M+H]+
655.643	C41H83O4N	([M+H]+ C13)_Cer (d18:0/C23:0(OH))	Positive mode	Ceramides	Sphingolipids	[M+H]+
656.646	C41H83O4N	([M+H]+ 2C13)_Cer (d18:0/C23:0(OH))	Positive mode	Ceramides	Sphingolipids	[M+H]+
668.655	C42H85O4N	([M+H]+)_Cer (d18:0/C24:0(OH))	Positive mode	Ceramides	Sphingolipids	[M+H]+
669.658	C42H85O4N	([M+H]+ C13)_Cer (d18:0/C24:0(OH))	Positive mode	Ceramides	Sphingolipids	[M+H]+
670.662	C42H85O4N	([M+H]+ 2C13)_Cer (d18:0/C24:0(OH))	Positive mode	Ceramides	Sphingolipids	[M+H]+
682.671	C43H87O4N	([M+H]+)_Cer (d18:0/C25:0(OH))	Positive mode	Ceramides	Sphingolipids	[M+H]+
683.674	C43H87O4N	([M+H]+ C13)_Cer (d18:0/C25:0(OH))	Positive mode	Ceramides	Sphingolipids	[M+H]+
684.677	C43H87O4N	([M+H]+ 2C13)_Cer (d18:0/C25:0(OH))	Positive mode	Ceramides	Sphingolipids	[M+H]+
696.686	C44H89O4N	([M+H]+)_Cer (d18:0/C26:0(OH))	Positive mode	Ceramides	Sphingolipids	[M+H]+
697.69	C44H89O4N	([M+H]+ C13)_Cer (d18:0/C26:0(OH))	Positive mode	Ceramides	Sphingolipids	[M+H]+
698.693	C44H89O4N	([M+H]+ 2C13)_Cer (d18:0/C26:0(OH))	Positive mode	Ceramides	Sphingolipids	[M+H]+
526.483	C32H63O4N	([M+H]+)_Cer (d18:1/C14:0(OH))	Positive mode	Ceramides	Sphingolipids	[M+H]+
527.486	C32H63O4N	([M+H]+ C13)_Cer (d18:1/C14:0(OH))	Positive mode	Ceramides	Sphingolipids	[M+H]+
528.49	C32H63O4N	([M+H]+ 2C13)_Cer (d18:1/C14:0(OH))	Positive mode	Ceramides	Sphingolipids	[M+H]+
524.467	C32H61O4N	([M+H]+)_Cer (d18:1/C14:1(OH))	Positive mode	Ceramides	Sphingolipids	[M+H]+
525.471	C32H61O4N	([M+H]+ C13)_Cer (d18:1/C14:1(OH))	Positive mode	Ceramides	Sphingolipids	[M+H]+
526.474	C32H61O4N	([M+H]+ 2C13)_Cer (d18:1/C14:1(OH))	Positive mode	Ceramides	Sphingolipids	[M+H]+
540.499	C33H65O4N	([M+H]+)_Cer (d18:1/C15:0(OH))	Positive mode	Ceramides	Sphingolipids	[M+H]+
541.502	C33H65O4N	([M+H]+ C13)_Cer (d18:1/C15:0(OH))	Positive mode	Ceramides	Sphingolipids	[M+H]+
542.505	C33H65O4N	([M+H]+ 2C13)_Cer (d18:1/C15:0(OH))	Positive mode	Ceramides	Sphingolipids	[M+H]+
538.483	C33H63O4N	([M+H]+)_Cer (d18:1/C15:1(OH))	Positive mode	Ceramides	Sphingolipids	[M+H]+
539.486	C33H63O4N	([M+H]+ C13)_Cer (d18:1/C15:1(OH))	Positive mode	Ceramides	Sphingolipids	[M+H]+
540.49	C33H63O4N	([M+H]+ 2C13)_Cer (d18:1/C15:1(OH))	Positive mode	Ceramides	Sphingolipids	[M+H]+
554.514	C34H67O4N	([M+H]+)_Cer (d18:1/C16:0(OH))	Positive mode	Ceramides	Sphingolipids	[M+H]+
555.518	C34H67O4N	([M+H]+ C13)_Cer (d18:1/C16:0(OH))	Positive mode	Ceramides	Sphingolipids	[M+H]+
556.521	C34H67O4N	([M+H]+ 2C13)_Cer (d18:1/C16:0(OH))	Positive mode	Ceramides	Sphingolipids	[M+H]+
552.499	C34H65O4N	([M+H]+)_Cer (d18:1/C16:1(OH))	Positive mode	Ceramides	Sphingolipids	[M+H]+
553.502	C34H65O4N	([M+H]+ C13)_Cer (d18:1/C16:1(OH))	Positive mode	Ceramides	Sphingolipids	[M+H]+
554.505	C34H65O4N	([M+H]+ 2C13)_Cer (d18:1/C16:1(OH))	Positive mode	Ceramides	Sphingolipids	[M+H]+
568.53	C35H69O4N	([M+H]+)_Cer (d18:1/C17:0(OH))	Positive mode	Ceramides	Sphingolipids	[M+H]+
569.533	C35H69O4N	([M+H]+ C13)_Cer (d18:1/C17:0(OH))	Positive mode	Ceramides	Sphingolipids	[M+H]+
570.537	C35H69O4N	([M+H]+ 2C13)_Cer (d18:1/C17:0(OH))	Positive mode	Ceramides	Sphingolipids	[M+H]+
566.514	C35H67O4N	([M+H]+)_Cer (d18:1/C17:1(OH))	Positive mode	Ceramides	Sphingolipids	[M+H]+
567.518	C35H67O4N	([M+H]+ C13)_Cer (d18:1/C17:1(OH))	Positive mode	Ceramides	Sphingolipids	[M+H]+
568.521	C35H67O4N	([M+H]+ 2C13)_Cer (d18:1/C17:1(OH))	Positive mode	Ceramides	Sphingolipids	[M+H]+
582.546	C36H71O4N	([M+H]+)_Cer (d18:1/C18:0(OH))	Positive mode	Ceramides	Sphingolipids	[M+H]+
583.549	C36H71O4N	([M+H]+ C13)_Cer (d18:1/C18:0(OH))	Positive mode	Ceramides	Sphingolipids	[M+H]+
584.552	C36H71O4N	([M+H]+ 2C13)_Cer (d18:1/C18:0(OH))	Positive mode	Ceramides	Sphingolipids	[M+H]+
580.53	C36H69O4N	([M+H]+)_Cer (d18:1/C18:1(OH))	Positive mode	Ceramides	Sphingolipids	[M+H]+
581.533	C36H69O4N	([M+H]+ C13)_Cer (d18:1/C18:1(OH))	Positive mode	Ceramides	Sphingolipids	[M+H]+
582.537	C36H69O4N	([M+H]+ 2C13)_Cer (d18:1/C18:1(OH))	Positive mode	Ceramides	Sphingolipids	[M+H]+
596.561	C37H73O4N	([M+H]+)_Cer (d18:1/C19:0(OH))	Positive mode	Ceramides	Sphingolipids	[M+H]+
597.565	C37H73O4N	([M+H]+ C13)_Cer (d18:1/C19:0(OH))	Positive mode	Ceramides	Sphingolipids	[M+H]+
598.568	C37H73O4N	([M+H]+ 2C13)_Cer (d18:1/C19:0(OH))	Positive mode	Ceramides	Sphingolipids	[M+H]+
594.546	C37H71O4N	([M+H]+)_Cer (d18:1/C19:1(OH))	Positive mode	Ceramides	Sphingolipids	[M+H]+
595.549	C37H71O4N	([M+H]+ C13)_Cer (d18:1/C19:1(OH))	Positive mode	Ceramides	Sphingolipids	[M+H]+
596.552	C37H71O4N	([M+H]+ 2C13)_Cer (d18:1/C19:1(OH))	Positive mode	Ceramides	Sphingolipids	[M+H]+
610.577	C38H75O4N	([M+H]+)_Cer (d18:1/C20:0(OH))	Positive mode	Ceramides	Sphingolipids	[M+H]+
611.58	C38H75O4N	([M+H]+ C13)_Cer (d18:1/C20:0(OH))	Positive mode	Ceramides	Sphingolipids	[M+H]+
612.584	C38H75O4N	([M+H]+ 2C13)_Cer (d18:1/C20:0(OH))	Positive mode	Ceramides	Sphingolipids	[M+H]+
608.561	C38H73O4N	([M+H]+)_Cer (d18:1/C20:1(OH))	Positive mode	Ceramides	Sphingolipids	[M+H]+
609.565	C38H73O4N	([M+H]+ C13)_Cer (d18:1/C20:1(OH))	Positive mode	Ceramides	Sphingolipids	[M+H]+
610.568	C38H73O4N	([M+H]+ 2C13)_Cer (d18:1/C20:1(OH))	Positive mode	Ceramides	Sphingolipids	[M+H]+
624.593	C39H77O4N	([M+H]+)_Cer (d18:1/C21:0(OH))	Positive mode	Ceramides	Sphingolipids	[M+H]+
625.596	C39H77O4N	([M+H]+ C13)_Cer (d18:1/C21:0(OH))	Positive mode	Ceramides	Sphingolipids	[M+H]+
626.599	C39H77O4N	([M+H]+ 2C13)_Cer (d18:1/C21:0(OH))	Positive mode	Ceramides	Sphingolipids	[M+H]+
622.577	C39H75O4N	([M+H]+)_Cer (d18:1/C21:1(OH))	Positive mode	Ceramides	Sphingolipids	[M+H]+
623.58	C39H75O4N	([M+H]+ C13)_Cer (d18:1/C21:1(OH))	Positive mode	Ceramides	Sphingolipids	[M+H]+
624.584	C39H75O4N	([M+H]+ 2C13)_Cer (d18:1/C21:1(OH))	Positive mode	Ceramides	Sphingolipids	[M+H]+
638.608	C40H79O4N	([M+H]+)_Cer (d18:1/C22:0(OH))	Positive mode	Ceramides	Sphingolipids	[M+H]+
639.612	C40H79O4N	([M+H]+ C13)_Cer (d18:1/C22:0(OH))	Positive mode	Ceramides	Sphingolipids	[M+H]+
640.615	C40H79O4N	([M+H]+ 2C13)_Cer (d18:1/C22:0(OH))	Positive mode	Ceramides	Sphingolipids	[M+H]+
636.593	C40H77O4N	([M+H]+)_Cer (d18:1/C22:1(OH))	Positive mode	Ceramides	Sphingolipids	[M+H]+
637.596	C40H77O4N	([M+H]+ C13)_Cer (d18:1/C22:1(OH))	Positive mode	Ceramides	Sphingolipids	[M+H]+
638.599	C40H77O4N	([M+H]+ 2C13)_Cer (d18:1/C22:1(OH))	Positive mode	Ceramides	Sphingolipids	[M+H]+
652.624	C41H81O4N	([M+H]+)_Cer (d18:1/C23:0(OH))	Positive mode	Ceramides	Sphingolipids	[M+H]+
653.627	C41H81O4N	([M+H]+ C13)_Cer (d18:1/C23:0(OH))	Positive mode	Ceramides	Sphingolipids	[M+H]+
654.631	C41H81O4N	([M+H]+ 2C13)_Cer (d18:1/C23:0(OH))	Positive mode	Ceramides	Sphingolipids	[M+H]+
650.608	C41H79O4N	([M+H]+)_Cer (d18:1/C23:1(OH))	Positive mode	Ceramides	Sphingolipids	[M+H]+
651.612	C41H79O4N	([M+H]+ C13)_Cer (d18:1/C23:1(OH))	Positive mode	Ceramides	Sphingolipids	[M+H]+
652.615	C41H79O4N	([M+H]+ 2C13)_Cer (d18:1/C23:1(OH))	Positive mode	Ceramides	Sphingolipids	[M+H]+
666.639	C42H83O4N	([M+H]+)_Cer (d18:1/C24:0(OH))	Positive mode	Ceramides	Sphingolipids	[M+H]+
667.643	C42H83O4N	([M+H]+ C13)_Cer (d18:1/C24:0(OH))	Positive mode	Ceramides	Sphingolipids	[M+H]+
668.646	C42H83O4N	([M+H]+ 2C13)_Cer (d18:1/C24:0(OH))	Positive mode	Ceramides	Sphingolipids	[M+H]+
664.624	C42H81O4N	([M+H]+)_Cer (d18:1/C24:1(OH))	Positive mode	Ceramides	Sphingolipids	[M+H]+
665.627	C42H81O4N	([M+H]+ C13)_Cer (d18:1/C24:1(OH))	Positive mode	Ceramides	Sphingolipids	[M+H]+
666.631	C42H81O4N	([M+H]+ 2C13)_Cer (d18:1/C24:1(OH))	Positive mode	Ceramides	Sphingolipids	[M+H]+
680.655	C43H85O4N	([M+H]+)_Cer (d18:1/C25:0(OH))	Positive mode	Ceramides	Sphingolipids	[M+H]+
681.658	C43H85O4N	([M+H]+ C13)_Cer (d18:1/C25:0(OH))	Positive mode	Ceramides	Sphingolipids	[M+H]+
682.662	C43H85O4N	([M+H]+ 2C13)_Cer (d18:1/C25:0(OH))	Positive mode	Ceramides	Sphingolipids	[M+H]+
678.639	C43H83O4N	([M+H]+)_Cer (d18:1/C25:1(OH))	Positive mode	Ceramides	Sphingolipids	[M+H]+
679.643	C43H83O4N	([M+H]+ C13)_Cer (d18:1/C25:1(OH))	Positive mode	Ceramides	Sphingolipids	[M+H]+
680.646	C43H83O4N	([M+H]+ 2C13)_Cer (d18:1/C25:1(OH))	Positive mode	Ceramides	Sphingolipids	[M+H]+
694.671	C44H87O4N	([M+H]+)_Cer (d18:1/C26:0(OH))	Positive mode	Ceramides	Sphingolipids	[M+H]+
695.674	C44H87O4N	([M+H]+ C13)_Cer (d18:1/C26:0(OH))	Positive mode	Ceramides	Sphingolipids	[M+H]+
696.677	C44H87O4N	([M+H]+ 2C13)_Cer (d18:1/C26:0(OH))	Positive mode	Ceramides	Sphingolipids	[M+H]+
692.655	C44H85O4N	([M+H]+)_Cer (d18:1/C26:1(OH))	Positive mode	Ceramides	Sphingolipids	[M+H]+
693.658	C44H85O4N	([M+H]+ C13)_Cer (d18:1/C26:1(OH))	Positive mode	Ceramides	Sphingolipids	[M+H]+
694.662	C44H85O4N	([M+H]+ 2C13)_Cer (d18:1/C26:1(OH))	Positive mode	Ceramides	Sphingolipids	[M+H]+
522.452	C32H59O4N	([M+H]+)_Cer (d18:2/C14:1(OH))	Positive mode	Ceramides	Sphingolipids	[M+H]+
523.455	C32H59O4N	([M+H]+ C13)_Cer (d18:2/C14:1(OH))	Positive mode	Ceramides	Sphingolipids	[M+H]+
524.458	C32H59O4N	([M+H]+ 2C13)_Cer (d18:2/C14:1(OH))	Positive mode	Ceramides	Sphingolipids	[M+H]+
536.467	C33H61O4N	([M+H]+)_Cer (d18:2/C15:1(OH))	Positive mode	Ceramides	Sphingolipids	[M+H]+
537.471	C33H61O4N	([M+H]+ C13)_Cer (d18:2/C15:1(OH))	Positive mode	Ceramides	Sphingolipids	[M+H]+
538.474	C33H61O4N	([M+H]+ 2C13)_Cer (d18:2/C15:1(OH))	Positive mode	Ceramides	Sphingolipids	[M+H]+
550.483	C34H63O4N	([M+H]+)_Cer (d18:2/C16:1(OH))	Positive mode	Ceramides	Sphingolipids	[M+H]+
551.486	C34H63O4N	([M+H]+ C13)_Cer (d18:2/C16:1(OH))	Positive mode	Ceramides	Sphingolipids	[M+H]+
552.49	C34H63O4N	([M+H]+ 2C13)_Cer (d18:2/C16:1(OH))	Positive mode	Ceramides	Sphingolipids	[M+H]+
564.499	C35H65O4N	([M+H]+)_Cer (d18:2/C17:1(OH))	Positive mode	Ceramides	Sphingolipids	[M+H]+
565.502	C35H65O4N	([M+H]+ C13)_Cer (d18:2/C17:1(OH))	Positive mode	Ceramides	Sphingolipids	[M+H]+
566.505	C35H65O4N	([M+H]+ 2C13)_Cer (d18:2/C17:1(OH))	Positive mode	Ceramides	Sphingolipids	[M+H]+
578.514	C36H67O4N	([M+H]+)_Cer (d18:2/C18:1(OH))	Positive mode	Ceramides	Sphingolipids	[M+H]+
579.518	C36H67O4N	([M+H]+ C13)_Cer (d18:2/C18:1(OH))	Positive mode	Ceramides	Sphingolipids	[M+H]+
580.521	C36H67O4N	([M+H]+ 2C13)_Cer (d18:2/C18:1(OH))	Positive mode	Ceramides	Sphingolipids	[M+H]+
592.53	C37H69O4N	([M+H]+)_Cer (d18:2/C19:1(OH))	Positive mode	Ceramides	Sphingolipids	[M+H]+
593.533	C37H69O4N	([M+H]+ C13)_Cer (d18:2/C19:1(OH))	Positive mode	Ceramides	Sphingolipids	[M+H]+
594.537	C37H69O4N	([M+H]+ 2C13)_Cer (d18:2/C19:1(OH))	Positive mode	Ceramides	Sphingolipids	[M+H]+
606.546	C38H71O4N	([M+H]+)_Cer (d18:2/C20:1(OH))	Positive mode	Ceramides	Sphingolipids	[M+H]+
607.549	C38H71O4N	([M+H]+ C13)_Cer (d18:2/C20:1(OH))	Positive mode	Ceramides	Sphingolipids	[M+H]+
608.552	C38H71O4N	([M+H]+ 2C13)_Cer (d18:2/C20:1(OH))	Positive mode	Ceramides	Sphingolipids	[M+H]+
620.561	C39H73O4N	([M+H]+)_Cer (d18:2/C21:1(OH))	Positive mode	Ceramides	Sphingolipids	[M+H]+
621.565	C39H73O4N	([M+H]+ C13)_Cer (d18:2/C21:1(OH))	Positive mode	Ceramides	Sphingolipids	[M+H]+
622.568	C39H73O4N	([M+H]+ 2C13)_Cer (d18:2/C21:1(OH))	Positive mode	Ceramides	Sphingolipids	[M+H]+
634.577	C40H75O4N	([M+H]+)_Cer (d18:2/C22:1(OH))	Positive mode	Ceramides	Sphingolipids	[M+H]+
635.58	C40H75O4N	([M+H]+ C13)_Cer (d18:2/C22:1(OH))	Positive mode	Ceramides	Sphingolipids	[M+H]+
636.584	C40H75O4N	([M+H]+ 2C13)_Cer (d18:2/C22:1(OH))	Positive mode	Ceramides	Sphingolipids	[M+H]+
648.593	C41H77O4N	([M+H]+)_Cer (d18:2/C23:1(OH))	Positive mode	Ceramides	Sphingolipids	[M+H]+
649.596	C41H77O4N	([M+H]+ C13)_Cer (d18:2/C23:1(OH))	Positive mode	Ceramides	Sphingolipids	[M+H]+
650.599	C41H77O4N	([M+H]+ 2C13)_Cer (d18:2/C23:1(OH))	Positive mode	Ceramides	Sphingolipids	[M+H]+
662.608	C42H79O4N	([M+H]+)_Cer (d18:2/C24:1(OH))	Positive mode	Ceramides	Sphingolipids	[M+H]+
663.612	C42H79O4N	([M+H]+ C13)_Cer (d18:2/C24:1(OH))	Positive mode	Ceramides	Sphingolipids	[M+H]+
664.615	C42H79O4N	([M+H]+ 2C13)_Cer (d18:2/C24:1(OH))	Positive mode	Ceramides	Sphingolipids	[M+H]+
676.624	C43H81O4N	([M+H]+)_Cer (d18:2/C25:1(OH))	Positive mode	Ceramides	Sphingolipids	[M+H]+
677.627	C43H81O4N	([M+H]+ C13)_Cer (d18:2/C25:1(OH))	Positive mode	Ceramides	Sphingolipids	[M+H]+
678.631	C43H81O4N	([M+H]+ 2C13)_Cer (d18:2/C25:1(OH))	Positive mode	Ceramides	Sphingolipids	[M+H]+
690.639	C44H83O4N	([M+H]+)_Cer (d18:2/C26:1(OH))	Positive mode	Ceramides	Sphingolipids	[M+H]+
691.643	C44H83O4N	([M+H]+ C13)_Cer (d18:2/C26:1(OH))	Positive mode	Ceramides	Sphingolipids	[M+H]+
692.646	C44H83O4N	([M+H]+ 2C13)_Cer (d18:2/C26:1(OH))	Positive mode	Ceramides	Sphingolipids	[M+H]+
534.486	C32H65O3N	([M+Na]+)_Cer (d18:0/C14:0)	Positive mode	Ceramides	Sphingolipids	[M+H]+
535.489	C32H65O3N	([M+Na]+ C13)_Cer (d18:0/C14:0)	Positive mode	Ceramides	Sphingolipids	[M+H]+
536.492	C32H65O3N	([M+Na]+ 2C13)_Cer (d18:0/C14:0)	Positive mode	Ceramides	Sphingolipids	[M+H]+
548.501	C33H67O3N	([M+Na]+)_Cer (d18:0/C15:0)	Positive mode	Ceramides	Sphingolipids	[M+H]+
549.505	C33H67O3N	([M+Na]+ C13)_Cer (d18:0/C15:0)	Positive mode	Ceramides	Sphingolipids	[M+H]+
550.508	C33H67O3N	([M+Na]+ 2C13)_Cer (d18:0/C15:0)	Positive mode	Ceramides	Sphingolipids	[M+H]+
562.517	C34H69O3N	([M+Na]+)_Cer (d18:0/C16:0)	Positive mode	Ceramides	Sphingolipids	[M+H]+
563.52	C34H69O3N	([M+Na]+ C13)_Cer (d18:0/C16:0)	Positive mode	Ceramides	Sphingolipids	[M+H]+
564.524	C34H69O3N	([M+Na]+ 2C13)_Cer (d18:0/C16:0)	Positive mode	Ceramides	Sphingolipids	[M+H]+
576.533	C35H71O3N	([M+Na]+)_Cer (d18:0/C17:0)	Positive mode	Ceramides	Sphingolipids	[M+H]+
577.536	C35H71O3N	([M+Na]+ C13)_Cer (d18:0/C17:0)	Positive mode	Ceramides	Sphingolipids	[M+H]+
578.539	C35H71O3N	([M+Na]+ 2C13)_Cer (d18:0/C17:0)	Positive mode	Ceramides	Sphingolipids	[M+H]+
590.548	C36H73O3N	([M+Na]+)_Cer (d18:0/C18:0)	Positive mode	Ceramides	Sphingolipids	[M+H]+
591.552	C36H73O3N	([M+Na]+ C13)_Cer (d18:0/C18:0)	Positive mode	Ceramides	Sphingolipids	[M+H]+
592.555	C36H73O3N	([M+Na]+ 2C13)_Cer (d18:0/C18:0)	Positive mode	Ceramides	Sphingolipids	[M+H]+
604.564	C37H75O3N	([M+Na]+)_Cer (d18:0/C19:0)	Positive mode	Ceramides	Sphingolipids	[M+H]+
605.567	C37H75O3N	([M+Na]+ C13)_Cer (d18:0/C19:0)	Positive mode	Ceramides	Sphingolipids	[M+H]+
606.571	C37H75O3N	([M+Na]+ 2C13)_Cer (d18:0/C19:0)	Positive mode	Ceramides	Sphingolipids	[M+H]+
618.58	C38H77O3N	([M+Na]+)_Cer (d18:0/C20:0)	Positive mode	Ceramides	Sphingolipids	[M+H]+
619.583	C38H77O3N	([M+Na]+ C13)_Cer (d18:0/C20:0)	Positive mode	Ceramides	Sphingolipids	[M+H]+
620.586	C38H77O3N	([M+Na]+ 2C13)_Cer (d18:0/C20:0)	Positive mode	Ceramides	Sphingolipids	[M+H]+
632.595	C39H79O3N	([M+Na]+)_Cer (d18:0/C21:0)	Positive mode	Ceramides	Sphingolipids	[M+H]+
633.599	C39H79O3N	([M+Na]+ C13)_Cer (d18:0/C21:0)	Positive mode	Ceramides	Sphingolipids	[M+H]+
634.602	C39H79O3N	([M+Na]+ 2C13)_Cer (d18:0/C21:0)	Positive mode	Ceramides	Sphingolipids	[M+H]+
646.611	C40H81O3N	([M+Na]+)_Cer (d18:0/C22:0)	Positive mode	Ceramides	Sphingolipids	[M+H]+
647.614	C40H81O3N	([M+Na]+ C13)_Cer (d18:0/C22:0)	Positive mode	Ceramides	Sphingolipids	[M+H]+
648.618	C40H81O3N	([M+Na]+ 2C13)_Cer (d18:0/C22:0)	Positive mode	Ceramides	Sphingolipids	[M+H]+
660.627	C41H83O3N	([M+Na]+)_Cer (d18:0/C23:0)	Positive mode	Ceramides	Sphingolipids	[M+H]+
661.63	C41H83O3N	([M+Na]+ C13)_Cer (d18:0/C23:0)	Positive mode	Ceramides	Sphingolipids	[M+H]+
662.633	C41H83O3N	([M+Na]+ 2C13)_Cer (d18:0/C23:0)	Positive mode	Ceramides	Sphingolipids	[M+H]+
674.642	C42H85O3N	([M+Na]+)_Cer (d18:0/C24:0)	Positive mode	Ceramides	Sphingolipids	[M+H]+
675.646	C42H85O3N	([M+Na]+ C13)_Cer (d18:0/C24:0)	Positive mode	Ceramides	Sphingolipids	[M+H]+
676.649	C42H85O3N	([M+Na]+ 2C13)_Cer (d18:0/C24:0)	Positive mode	Ceramides	Sphingolipids	[M+H]+
688.658	C43H87O3N	([M+Na]+)_Cer (d18:0/C25:0)	Positive mode	Ceramides	Sphingolipids	[M+H]+
689.661	C43H87O3N	([M+Na]+ C13)_Cer (d18:0/C25:0)	Positive mode	Ceramides	Sphingolipids	[M+H]+
690.665	C43H87O3N	([M+Na]+ 2C13)_Cer (d18:0/C25:0)	Positive mode	Ceramides	Sphingolipids	[M+H]+
702.673	C44H89O3N	([M+Na]+)_Cer (d18:0/C26:0)	Positive mode	Ceramides	Sphingolipids	[M+H]+
703.677	C44H89O3N	([M+Na]+ C13)_Cer (d18:0/C26:0)	Positive mode	Ceramides	Sphingolipids	[M+H]+
704.68	C44H89O3N	([M+Na]+ 2C13)_Cer (d18:0/C26:0)	Positive mode	Ceramides	Sphingolipids	[M+H]+
532.47	C32H63O3N	([M+Na]+)_Cer (d18:1/C14:0)	Positive mode	Ceramides	Sphingolipids	[M+H]+
533.473	C32H63O3N	([M+Na]+ C13)_Cer (d18:1/C14:0)	Positive mode	Ceramides	Sphingolipids	[M+H]+
534.477	C32H63O3N	([M+Na]+ 2C13)_Cer (d18:1/C14:0)	Positive mode	Ceramides	Sphingolipids	[M+H]+
530.454	C32H61O3N	([M+Na]+)_Cer (d18:1/C14:1)	Positive mode	Ceramides	Sphingolipids	[M+H]+
531.458	C32H61O3N	([M+Na]+ C13)_Cer (d18:1/C14:1)	Positive mode	Ceramides	Sphingolipids	[M+H]+
532.461	C32H61O3N	([M+Na]+ 2C13)_Cer (d18:1/C14:1)	Positive mode	Ceramides	Sphingolipids	[M+H]+
546.486	C33H65O3N	([M+Na]+)_Cer (d18:1/C15:0)	Positive mode	Ceramides	Sphingolipids	[M+H]+
547.489	C33H65O3N	([M+Na]+ C13)_Cer (d18:1/C15:0)	Positive mode	Ceramides	Sphingolipids	[M+H]+
548.492	C33H65O3N	([M+Na]+ 2C13)_Cer (d18:1/C15:0)	Positive mode	Ceramides	Sphingolipids	[M+H]+
544.47	C33H63O3N	([M+Na]+)_Cer (d18:1/C15:1)	Positive mode	Ceramides	Sphingolipids	[M+H]+
545.473	C33H63O3N	([M+Na]+ C13)_Cer (d18:1/C15:1)	Positive mode	Ceramides	Sphingolipids	[M+H]+
546.477	C33H63O3N	([M+Na]+ 2C13)_Cer (d18:1/C15:1)	Positive mode	Ceramides	Sphingolipids	[M+H]+
560.501	C34H67O3N	([M+Na]+)_Cer (d18:1/C16:0)	Positive mode	Ceramides	Sphingolipids	[M+H]+
561.505	C34H67O3N	([M+Na]+ C13)_Cer (d18:1/C16:0)	Positive mode	Ceramides	Sphingolipids	[M+H]+
562.508	C34H67O3N	([M+Na]+ 2C13)_Cer (d18:1/C16:0)	Positive mode	Ceramides	Sphingolipids	[M+H]+
558.486	C34H65O3N	([M+Na]+)_Cer (d18:1/C16:1)	Positive mode	Ceramides	Sphingolipids	[M+H]+
559.489	C34H65O3N	([M+Na]+ C13)_Cer (d18:1/C16:1)	Positive mode	Ceramides	Sphingolipids	[M+H]+
560.492	C34H65O3N	([M+Na]+ 2C13)_Cer (d18:1/C16:1)	Positive mode	Ceramides	Sphingolipids	[M+H]+
574.517	C35H69O3N	([M+Na]+)_Cer (d18:1/C17:0)	Positive mode	Ceramides	Sphingolipids	[M+H]+
575.52	C35H69O3N	([M+Na]+ C13)_Cer (d18:1/C17:0)	Positive mode	Ceramides	Sphingolipids	[M+H]+
576.524	C35H69O3N	([M+Na]+ 2C13)_Cer (d18:1/C17:0)	Positive mode	Ceramides	Sphingolipids	[M+H]+
572.501	C35H67O3N	([M+Na]+)_Cer (d18:1/C17:1)	Positive mode	Ceramides	Sphingolipids	[M+H]+
573.505	C35H67O3N	([M+Na]+ C13)_Cer (d18:1/C17:1)	Positive mode	Ceramides	Sphingolipids	[M+H]+
574.508	C35H67O3N	([M+Na]+ 2C13)_Cer (d18:1/C17:1)	Positive mode	Ceramides	Sphingolipids	[M+H]+
588.533	C36H71O3N	([M+Na]+)_Cer (d18:1/C18:0)	Positive mode	Ceramides	Sphingolipids	[M+H]+
589.536	C36H71O3N	([M+Na]+ C13)_Cer (d18:1/C18:0)	Positive mode	Ceramides	Sphingolipids	[M+H]+
590.539	C36H71O3N	([M+Na]+ 2C13)_Cer (d18:1/C18:0)	Positive mode	Ceramides	Sphingolipids	[M+H]+
586.517	C36H69O3N	([M+Na]+)_Cer (d18:1/C18:1)	Positive mode	Ceramides	Sphingolipids	[M+H]+
587.52	C36H69O3N	([M+Na]+ C13)_Cer (d18:1/C18:1)	Positive mode	Ceramides	Sphingolipids	[M+H]+
588.524	C36H69O3N	([M+Na]+ 2C13)_Cer (d18:1/C18:1)	Positive mode	Ceramides	Sphingolipids	[M+H]+
602.548	C37H73O3N	([M+Na]+)_Cer (d18:1/C19:0)	Positive mode	Ceramides	Sphingolipids	[M+H]+
603.552	C37H73O3N	([M+Na]+ C13)_Cer (d18:1/C19:0)	Positive mode	Ceramides	Sphingolipids	[M+H]+
604.555	C37H73O3N	([M+Na]+ 2C13)_Cer (d18:1/C19:0)	Positive mode	Ceramides	Sphingolipids	[M+H]+
600.533	C37H71O3N	([M+Na]+)_Cer (d18:1/C19:1)	Positive mode	Ceramides	Sphingolipids	[M+H]+
601.536	C37H71O3N	([M+Na]+ C13)_Cer (d18:1/C19:1)	Positive mode	Ceramides	Sphingolipids	[M+H]+
602.539	C37H71O3N	([M+Na]+ 2C13)_Cer (d18:1/C19:1)	Positive mode	Ceramides	Sphingolipids	[M+H]+
616.564	C38H75O3N	([M+Na]+)_Cer (d18:1/C20:0)	Positive mode	Ceramides	Sphingolipids	[M+H]+
617.567	C38H75O3N	([M+Na]+ C13)_Cer (d18:1/C20:0)	Positive mode	Ceramides	Sphingolipids	[M+H]+
618.571	C38H75O3N	([M+Na]+ 2C13)_Cer (d18:1/C20:0)	Positive mode	Ceramides	Sphingolipids	[M+H]+
614.548	C38H73O3N	([M+Na]+)_Cer (d18:1/C20:1)	Positive mode	Ceramides	Sphingolipids	[M+H]+
615.552	C38H73O3N	([M+Na]+ C13)_Cer (d18:1/C20:1)	Positive mode	Ceramides	Sphingolipids	[M+H]+
616.555	C38H73O3N	([M+Na]+ 2C13)_Cer (d18:1/C20:1)	Positive mode	Ceramides	Sphingolipids	[M+H]+
630.58	C39H77O3N	([M+Na]+)_Cer (d18:1/C21:0)	Positive mode	Ceramides	Sphingolipids	[M+H]+
631.583	C39H77O3N	([M+Na]+ C13)_Cer (d18:1/C21:0)	Positive mode	Ceramides	Sphingolipids	[M+H]+
632.586	C39H77O3N	([M+Na]+ 2C13)_Cer (d18:1/C21:0)	Positive mode	Ceramides	Sphingolipids	[M+H]+
628.564	C39H75O3N	([M+Na]+)_Cer (d18:1/C21:1)	Positive mode	Ceramides	Sphingolipids	[M+H]+
629.567	C39H75O3N	([M+Na]+ C13)_Cer (d18:1/C21:1)	Positive mode	Ceramides	Sphingolipids	[M+H]+
630.571	C39H75O3N	([M+Na]+ 2C13)_Cer (d18:1/C21:1)	Positive mode	Ceramides	Sphingolipids	[M+H]+
644.595	C40H79O3N	([M+Na]+)_Cer (d18:1/C22:0)	Positive mode	Ceramides	Sphingolipids	[M+H]+
645.599	C40H79O3N	([M+Na]+ C13)_Cer (d18:1/C22:0)	Positive mode	Ceramides	Sphingolipids	[M+H]+
646.602	C40H79O3N	([M+Na]+ 2C13)_Cer (d18:1/C22:0)	Positive mode	Ceramides	Sphingolipids	[M+H]+
642.58	C40H77O3N	([M+Na]+)_Cer (d18:1/C22:1)	Positive mode	Ceramides	Sphingolipids	[M+H]+
643.583	C40H77O3N	([M+Na]+ C13)_Cer (d18:1/C22:1)	Positive mode	Ceramides	Sphingolipids	[M+H]+
644.586	C40H77O3N	([M+Na]+ 2C13)_Cer (d18:1/C22:1)	Positive mode	Ceramides	Sphingolipids	[M+H]+
658.611	C41H81O3N	([M+Na]+)_Cer (d18:1/C23:0)	Positive mode	Ceramides	Sphingolipids	[M+H]+
659.614	C41H81O3N	([M+Na]+ C13)_Cer (d18:1/C23:0)	Positive mode	Ceramides	Sphingolipids	[M+H]+
660.618	C41H81O3N	([M+Na]+ 2C13)_Cer (d18:1/C23:0)	Positive mode	Ceramides	Sphingolipids	[M+H]+
656.595	C41H79O3N	([M+Na]+)_Cer (d18:1/C23:1)	Positive mode	Ceramides	Sphingolipids	[M+H]+
657.599	C41H79O3N	([M+Na]+ C13)_Cer (d18:1/C23:1)	Positive mode	Ceramides	Sphingolipids	[M+H]+
658.602	C41H79O3N	([M+Na]+ 2C13)_Cer (d18:1/C23:1)	Positive mode	Ceramides	Sphingolipids	[M+H]+
672.627	C42H83O3N	([M+Na]+)_Cer (d18:1/C24:0)	Positive mode	Ceramides	Sphingolipids	[M+H]+
673.63	C42H83O3N	([M+Na]+ C13)_Cer (d18:1/C24:0)	Positive mode	Ceramides	Sphingolipids	[M+H]+
674.633	C42H83O3N	([M+Na]+ 2C13)_Cer (d18:1/C24:0)	Positive mode	Ceramides	Sphingolipids	[M+H]+
670.611	C42H81O3N	([M+Na]+)_Cer (d18:1/C24:1)	Positive mode	Ceramides	Sphingolipids	[M+H]+
671.614	C42H81O3N	([M+Na]+ C13)_Cer (d18:1/C24:1)	Positive mode	Ceramides	Sphingolipids	[M+H]+
672.618	C42H81O3N	([M+Na]+ 2C13)_Cer (d18:1/C24:1)	Positive mode	Ceramides	Sphingolipids	[M+H]+
686.642	C43H85O3N	([M+Na]+)_Cer (d18:1/C25:0)	Positive mode	Ceramides	Sphingolipids	[M+H]+
687.646	C43H85O3N	([M+Na]+ C13)_Cer (d18:1/C25:0)	Positive mode	Ceramides	Sphingolipids	[M+H]+
688.649	C43H85O3N	([M+Na]+ 2C13)_Cer (d18:1/C25:0)	Positive mode	Ceramides	Sphingolipids	[M+H]+
684.627	C43H83O3N	([M+Na]+)_Cer (d18:1/C25:1)	Positive mode	Ceramides	Sphingolipids	[M+H]+
685.63	C43H83O3N	([M+Na]+ C13)_Cer (d18:1/C25:1)	Positive mode	Ceramides	Sphingolipids	[M+H]+
686.633	C43H83O3N	([M+Na]+ 2C13)_Cer (d18:1/C25:1)	Positive mode	Ceramides	Sphingolipids	[M+H]+
700.658	C44H87O3N	([M+Na]+)_Cer (d18:1/C26:0)	Positive mode	Ceramides	Sphingolipids	[M+H]+
701.661	C44H87O3N	([M+Na]+ C13)_Cer (d18:1/C26:0)	Positive mode	Ceramides	Sphingolipids	[M+H]+
702.665	C44H87O3N	([M+Na]+ 2C13)_Cer (d18:1/C26:0)	Positive mode	Ceramides	Sphingolipids	[M+H]+
698.642	C44H85O3N	([M+Na]+)_Cer (d18:1/C26:1)	Positive mode	Ceramides	Sphingolipids	[M+H]+
699.646	C44H85O3N	([M+Na]+ C13)_Cer (d18:1/C26:1)	Positive mode	Ceramides	Sphingolipids	[M+H]+
700.649	C44H85O3N	([M+Na]+ 2C13)_Cer (d18:1/C26:1)	Positive mode	Ceramides	Sphingolipids	[M+H]+
528.439	C32H59O3N	([M+Na]+)_Cer (d18:2/C14:1)	Positive mode	Ceramides	Sphingolipids	[M+H]+
529.442	C32H59O3N	([M+Na]+ C13)_Cer (d18:2/C14:1)	Positive mode	Ceramides	Sphingolipids	[M+H]+
530.445	C32H59O3N	([M+Na]+ 2C13)_Cer (d18:2/C14:1)	Positive mode	Ceramides	Sphingolipids	[M+H]+
542.454	C33H61O3N	([M+Na]+)_Cer (d18:2/C15:1)	Positive mode	Ceramides	Sphingolipids	[M+H]+
543.458	C33H61O3N	([M+Na]+ C13)_Cer (d18:2/C15:1)	Positive mode	Ceramides	Sphingolipids	[M+H]+
544.461	C33H61O3N	([M+Na]+ 2C13)_Cer (d18:2/C15:1)	Positive mode	Ceramides	Sphingolipids	[M+H]+
556.47	C34H63O3N	([M+Na]+)_Cer (d18:2/C16:1)	Positive mode	Ceramides	Sphingolipids	[M+H]+
557.473	C34H63O3N	([M+Na]+ C13)_Cer (d18:2/C16:1)	Positive mode	Ceramides	Sphingolipids	[M+H]+
558.477	C34H63O3N	([M+Na]+ 2C13)_Cer (d18:2/C16:1)	Positive mode	Ceramides	Sphingolipids	[M+H]+
570.486	C35H65O3N	([M+Na]+)_Cer (d18:2/C17:1)	Positive mode	Ceramides	Sphingolipids	[M+H]+
571.489	C35H65O3N	([M+Na]+ C13)_Cer (d18:2/C17:1)	Positive mode	Ceramides	Sphingolipids	[M+H]+
572.492	C35H65O3N	([M+Na]+ 2C13)_Cer (d18:2/C17:1)	Positive mode	Ceramides	Sphingolipids	[M+H]+
584.501	C36H67O3N	([M+Na]+)_Cer (d18:2/C18:1)	Positive mode	Ceramides	Sphingolipids	[M+H]+
585.505	C36H67O3N	([M+Na]+ C13)_Cer (d18:2/C18:1)	Positive mode	Ceramides	Sphingolipids	[M+H]+
586.508	C36H67O3N	([M+Na]+ 2C13)_Cer (d18:2/C18:1)	Positive mode	Ceramides	Sphingolipids	[M+H]+
598.517	C37H69O3N	([M+Na]+)_Cer (d18:2/C19:1)	Positive mode	Ceramides	Sphingolipids	[M+H]+
599.52	C37H69O3N	([M+Na]+ C13)_Cer (d18:2/C19:1)	Positive mode	Ceramides	Sphingolipids	[M+H]+
600.524	C37H69O3N	([M+Na]+ 2C13)_Cer (d18:2/C19:1)	Positive mode	Ceramides	Sphingolipids	[M+H]+
612.533	C38H71O3N	([M+Na]+)_Cer (d18:2/C20:1)	Positive mode	Ceramides	Sphingolipids	[M+H]+
613.536	C38H71O3N	([M+Na]+ C13)_Cer (d18:2/C20:1)	Positive mode	Ceramides	Sphingolipids	[M+H]+
614.539	C38H71O3N	([M+Na]+ 2C13)_Cer (d18:2/C20:1)	Positive mode	Ceramides	Sphingolipids	[M+H]+
626.548	C39H73O3N	([M+Na]+)_Cer (d18:2/C21:1)	Positive mode	Ceramides	Sphingolipids	[M+H]+
627.552	C39H73O3N	([M+Na]+ C13)_Cer (d18:2/C21:1)	Positive mode	Ceramides	Sphingolipids	[M+H]+
628.555	C39H73O3N	([M+Na]+ 2C13)_Cer (d18:2/C21:1)	Positive mode	Ceramides	Sphingolipids	[M+H]+
640.564	C40H75O3N	([M+Na]+)_Cer (d18:2/C22:1)	Positive mode	Ceramides	Sphingolipids	[M+H]+
641.567	C40H75O3N	([M+Na]+ C13)_Cer (d18:2/C22:1)	Positive mode	Ceramides	Sphingolipids	[M+H]+
642.571	C40H75O3N	([M+Na]+ 2C13)_Cer (d18:2/C22:1)	Positive mode	Ceramides	Sphingolipids	[M+H]+
654.58	C41H77O3N	([M+Na]+)_Cer (d18:2/C23:1)	Positive mode	Ceramides	Sphingolipids	[M+H]+
655.583	C41H77O3N	([M+Na]+ C13)_Cer (d18:2/C23:1)	Positive mode	Ceramides	Sphingolipids	[M+H]+
656.586	C41H77O3N	([M+Na]+ 2C13)_Cer (d18:2/C23:1)	Positive mode	Ceramides	Sphingolipids	[M+H]+
668.595	C42H79O3N	([M+Na]+)_Cer (d18:2/C24:1)	Positive mode	Ceramides	Sphingolipids	[M+H]+
669.599	C42H79O3N	([M+Na]+ C13)_Cer (d18:2/C24:1)	Positive mode	Ceramides	Sphingolipids	[M+H]+
670.602	C42H79O3N	([M+Na]+ 2C13)_Cer (d18:2/C24:1)	Positive mode	Ceramides	Sphingolipids	[M+H]+
682.611	C43H81O3N	([M+Na]+)_Cer (d18:2/C25:1)	Positive mode	Ceramides	Sphingolipids	[M+H]+
683.614	C43H81O3N	([M+Na]+ C13)_Cer (d18:2/C25:1)	Positive mode	Ceramides	Sphingolipids	[M+H]+
684.618	C43H81O3N	([M+Na]+ 2C13)_Cer (d18:2/C25:1)	Positive mode	Ceramides	Sphingolipids	[M+H]+
696.627	C44H83O3N	([M+Na]+)_Cer (d18:2/C26:1)	Positive mode	Ceramides	Sphingolipids	[M+H]+
697.63	C44H83O3N	([M+Na]+ C13)_Cer (d18:2/C26:1)	Positive mode	Ceramides	Sphingolipids	[M+H]+
698.633	C44H83O3N	([M+Na]+ 2C13)_Cer (d18:2/C26:1)	Positive mode	Ceramides	Sphingolipids	[M+H]+
550.481	C32H65O4N	([M+Na]+)_Cer (d18:0/C14:0(OH))	Positive mode	Ceramides	Sphingolipids	[M+H]+
551.484	C32H65O4N	([M+Na]+ C13)_Cer (d18:0/C14:0(OH))	Positive mode	Ceramides	Sphingolipids	[M+H]+
552.487	C32H65O4N	([M+Na]+ 2C13)_Cer (d18:0/C14:0(OH))	Positive mode	Ceramides	Sphingolipids	[M+H]+
564.496	C33H67O4N	([M+Na]+)_Cer (d18:0/C15:0(OH))	Positive mode	Ceramides	Sphingolipids	[M+H]+
565.5	C33H67O4N	([M+Na]+ C13)_Cer (d18:0/C15:0(OH))	Positive mode	Ceramides	Sphingolipids	[M+H]+
566.503	C33H67O4N	([M+Na]+ 2C13)_Cer (d18:0/C15:0(OH))	Positive mode	Ceramides	Sphingolipids	[M+H]+
578.512	C34H69O4N	([M+Na]+)_Cer (d18:0/C16:0(OH))	Positive mode	Ceramides	Sphingolipids	[M+H]+
579.515	C34H69O4N	([M+Na]+ C13)_Cer (d18:0/C16:0(OH))	Positive mode	Ceramides	Sphingolipids	[M+H]+
580.519	C34H69O4N	([M+Na]+ 2C13)_Cer (d18:0/C16:0(OH))	Positive mode	Ceramides	Sphingolipids	[M+H]+
592.528	C35H71O4N	([M+Na]+)_Cer (d18:0/C17:0(OH))	Positive mode	Ceramides	Sphingolipids	[M+H]+
593.531	C35H71O4N	([M+Na]+ C13)_Cer (d18:0/C17:0(OH))	Positive mode	Ceramides	Sphingolipids	[M+H]+
594.534	C35H71O4N	([M+Na]+ 2C13)_Cer (d18:0/C17:0(OH))	Positive mode	Ceramides	Sphingolipids	[M+H]+
606.543	C36H73O4N	([M+Na]+)_Cer (d18:0/C18:0(OH))	Positive mode	Ceramides	Sphingolipids	[M+H]+
607.547	C36H73O4N	([M+Na]+ C13)_Cer (d18:0/C18:0(OH))	Positive mode	Ceramides	Sphingolipids	[M+H]+
608.55	C36H73O4N	([M+Na]+ 2C13)_Cer (d18:0/C18:0(OH))	Positive mode	Ceramides	Sphingolipids	[M+H]+
620.559	C37H75O4N	([M+Na]+)_Cer (d18:0/C19:0(OH))	Positive mode	Ceramides	Sphingolipids	[M+H]+
621.562	C37H75O4N	([M+Na]+ C13)_Cer (d18:0/C19:0(OH))	Positive mode	Ceramides	Sphingolipids	[M+H]+
622.566	C37H75O4N	([M+Na]+ 2C13)_Cer (d18:0/C19:0(OH))	Positive mode	Ceramides	Sphingolipids	[M+H]+
634.574	C38H77O4N	([M+Na]+)_Cer (d18:0/C20:0(OH))	Positive mode	Ceramides	Sphingolipids	[M+H]+
635.578	C38H77O4N	([M+Na]+ C13)_Cer (d18:0/C20:0(OH))	Positive mode	Ceramides	Sphingolipids	[M+H]+
636.581	C38H77O4N	([M+Na]+ 2C13)_Cer (d18:0/C20:0(OH))	Positive mode	Ceramides	Sphingolipids	[M+H]+
648.59	C39H79O4N	([M+Na]+)_Cer (d18:0/C21:0(OH))	Positive mode	Ceramides	Sphingolipids	[M+H]+
649.593	C39H79O4N	([M+Na]+ C13)_Cer (d18:0/C21:0(OH))	Positive mode	Ceramides	Sphingolipids	[M+H]+
650.597	C39H79O4N	([M+Na]+ 2C13)_Cer (d18:0/C21:0(OH))	Positive mode	Ceramides	Sphingolipids	[M+H]+
662.606	C40H81O4N	([M+Na]+)_Cer (d18:0/C22:0(OH))	Positive mode	Ceramides	Sphingolipids	[M+H]+
663.609	C40H81O4N	([M+Na]+ C13)_Cer (d18:0/C22:0(OH))	Positive mode	Ceramides	Sphingolipids	[M+H]+
664.612	C40H81O4N	([M+Na]+ 2C13)_Cer (d18:0/C22:0(OH))	Positive mode	Ceramides	Sphingolipids	[M+H]+
676.621	C41H83O4N	([M+Na]+)_Cer (d18:0/C23:0(OH))	Positive mode	Ceramides	Sphingolipids	[M+H]+
677.625	C41H83O4N	([M+Na]+ C13)_Cer (d18:0/C23:0(OH))	Positive mode	Ceramides	Sphingolipids	[M+H]+
678.628	C41H83O4N	([M+Na]+ 2C13)_Cer (d18:0/C23:0(OH))	Positive mode	Ceramides	Sphingolipids	[M+H]+
690.637	C42H85O4N	([M+Na]+)_Cer (d18:0/C24:0(OH))	Positive mode	Ceramides	Sphingolipids	[M+H]+
691.64	C42H85O4N	([M+Na]+ C13)_Cer (d18:0/C24:0(OH))	Positive mode	Ceramides	Sphingolipids	[M+H]+
692.644	C42H85O4N	([M+Na]+ 2C13)_Cer (d18:0/C24:0(OH))	Positive mode	Ceramides	Sphingolipids	[M+H]+
704.653	C43H87O4N	([M+Na]+)_Cer (d18:0/C25:0(OH))	Positive mode	Ceramides	Sphingolipids	[M+H]+
705.656	C43H87O4N	([M+Na]+ C13)_Cer (d18:0/C25:0(OH))	Positive mode	Ceramides	Sphingolipids	[M+H]+
706.659	C43H87O4N	([M+Na]+ 2C13)_Cer (d18:0/C25:0(OH))	Positive mode	Ceramides	Sphingolipids	[M+H]+
718.668	C44H89O4N	([M+Na]+)_Cer (d18:0/C26:0(OH))	Positive mode	Ceramides	Sphingolipids	[M+H]+
719.672	C44H89O4N	([M+Na]+ C13)_Cer (d18:0/C26:0(OH))	Positive mode	Ceramides	Sphingolipids	[M+H]+
720.675	C44H89O4N	([M+Na]+ 2C13)_Cer (d18:0/C26:0(OH))	Positive mode	Ceramides	Sphingolipids	[M+H]+
548.465	C32H63O4N	([M+Na]+)_Cer (d18:1/C14:0(OH))	Positive mode	Ceramides	Sphingolipids	[M+H]+
549.468	C32H63O4N	([M+Na]+ C13)_Cer (d18:1/C14:0(OH))	Positive mode	Ceramides	Sphingolipids	[M+H]+
550.472	C32H63O4N	([M+Na]+ 2C13)_Cer (d18:1/C14:0(OH))	Positive mode	Ceramides	Sphingolipids	[M+H]+
546.449	C32H61O4N	([M+Na]+)_Cer (d18:1/C14:1(OH))	Positive mode	Ceramides	Sphingolipids	[M+H]+
547.453	C32H61O4N	([M+Na]+ C13)_Cer (d18:1/C14:1(OH))	Positive mode	Ceramides	Sphingolipids	[M+H]+
548.456	C32H61O4N	([M+Na]+ 2C13)_Cer (d18:1/C14:1(OH))	Positive mode	Ceramides	Sphingolipids	[M+H]+
562.481	C33H65O4N	([M+Na]+)_Cer (d18:1/C15:0(OH))	Positive mode	Ceramides	Sphingolipids	[M+H]+
563.484	C33H65O4N	([M+Na]+ C13)_Cer (d18:1/C15:0(OH))	Positive mode	Ceramides	Sphingolipids	[M+H]+
564.487	C33H65O4N	([M+Na]+ 2C13)_Cer (d18:1/C15:0(OH))	Positive mode	Ceramides	Sphingolipids	[M+H]+
560.465	C33H63O4N	([M+Na]+)_Cer (d18:1/C15:1(OH))	Positive mode	Ceramides	Sphingolipids	[M+H]+
561.468	C33H63O4N	([M+Na]+ C13)_Cer (d18:1/C15:1(OH))	Positive mode	Ceramides	Sphingolipids	[M+H]+
562.472	C33H63O4N	([M+Na]+ 2C13)_Cer (d18:1/C15:1(OH))	Positive mode	Ceramides	Sphingolipids	[M+H]+
576.496	C34H67O4N	([M+Na]+)_Cer (d18:1/C16:0(OH))	Positive mode	Ceramides	Sphingolipids	[M+H]+
577.5	C34H67O4N	([M+Na]+ C13)_Cer (d18:1/C16:0(OH))	Positive mode	Ceramides	Sphingolipids	[M+H]+
578.503	C34H67O4N	([M+Na]+ 2C13)_Cer (d18:1/C16:0(OH))	Positive mode	Ceramides	Sphingolipids	[M+H]+
574.481	C34H65O4N	([M+Na]+)_Cer (d18:1/C16:1(OH))	Positive mode	Ceramides	Sphingolipids	[M+H]+
575.484	C34H65O4N	([M+Na]+ C13)_Cer (d18:1/C16:1(OH))	Positive mode	Ceramides	Sphingolipids	[M+H]+
576.487	C34H65O4N	([M+Na]+ 2C13)_Cer (d18:1/C16:1(OH))	Positive mode	Ceramides	Sphingolipids	[M+H]+
590.512	C35H69O4N	([M+Na]+)_Cer (d18:1/C17:0(OH))	Positive mode	Ceramides	Sphingolipids	[M+H]+
591.515	C35H69O4N	([M+Na]+ C13)_Cer (d18:1/C17:0(OH))	Positive mode	Ceramides	Sphingolipids	[M+H]+
592.519	C35H69O4N	([M+Na]+ 2C13)_Cer (d18:1/C17:0(OH))	Positive mode	Ceramides	Sphingolipids	[M+H]+
588.496	C35H67O4N	([M+Na]+)_Cer (d18:1/C17:1(OH))	Positive mode	Ceramides	Sphingolipids	[M+H]+
589.5	C35H67O4N	([M+Na]+ C13)_Cer (d18:1/C17:1(OH))	Positive mode	Ceramides	Sphingolipids	[M+H]+
590.503	C35H67O4N	([M+Na]+ 2C13)_Cer (d18:1/C17:1(OH))	Positive mode	Ceramides	Sphingolipids	[M+H]+
604.528	C36H71O4N	([M+Na]+)_Cer (d18:1/C18:0(OH))	Positive mode	Ceramides	Sphingolipids	[M+H]+
605.531	C36H71O4N	([M+Na]+ C13)_Cer (d18:1/C18:0(OH))	Positive mode	Ceramides	Sphingolipids	[M+H]+
606.534	C36H71O4N	([M+Na]+ 2C13)_Cer (d18:1/C18:0(OH))	Positive mode	Ceramides	Sphingolipids	[M+H]+
602.512	C36H69O4N	([M+Na]+)_Cer (d18:1/C18:1(OH))	Positive mode	Ceramides	Sphingolipids	[M+H]+
603.515	C36H69O4N	([M+Na]+ C13)_Cer (d18:1/C18:1(OH))	Positive mode	Ceramides	Sphingolipids	[M+H]+
604.519	C36H69O4N	([M+Na]+ 2C13)_Cer (d18:1/C18:1(OH))	Positive mode	Ceramides	Sphingolipids	[M+H]+
618.543	C37H73O4N	([M+Na]+)_Cer (d18:1/C19:0(OH))	Positive mode	Ceramides	Sphingolipids	[M+H]+
619.547	C37H73O4N	([M+Na]+ C13)_Cer (d18:1/C19:0(OH))	Positive mode	Ceramides	Sphingolipids	[M+H]+
620.55	C37H73O4N	([M+Na]+ 2C13)_Cer (d18:1/C19:0(OH))	Positive mode	Ceramides	Sphingolipids	[M+H]+
616.528	C37H71O4N	([M+Na]+)_Cer (d18:1/C19:1(OH))	Positive mode	Ceramides	Sphingolipids	[M+H]+
617.531	C37H71O4N	([M+Na]+ C13)_Cer (d18:1/C19:1(OH))	Positive mode	Ceramides	Sphingolipids	[M+H]+
618.534	C37H71O4N	([M+Na]+ 2C13)_Cer (d18:1/C19:1(OH))	Positive mode	Ceramides	Sphingolipids	[M+H]+
632.559	C38H75O4N	([M+Na]+)_Cer (d18:1/C20:0(OH))	Positive mode	Ceramides	Sphingolipids	[M+H]+
633.562	C38H75O4N	([M+Na]+ C13)_Cer (d18:1/C20:0(OH))	Positive mode	Ceramides	Sphingolipids	[M+H]+
634.566	C38H75O4N	([M+Na]+ 2C13)_Cer (d18:1/C20:0(OH))	Positive mode	Ceramides	Sphingolipids	[M+H]+
630.543	C38H73O4N	([M+Na]+)_Cer (d18:1/C20:1(OH))	Positive mode	Ceramides	Sphingolipids	[M+H]+
631.547	C38H73O4N	([M+Na]+ C13)_Cer (d18:1/C20:1(OH))	Positive mode	Ceramides	Sphingolipids	[M+H]+
632.55	C38H73O4N	([M+Na]+ 2C13)_Cer (d18:1/C20:1(OH))	Positive mode	Ceramides	Sphingolipids	[M+H]+
646.574	C39H77O4N	([M+Na]+)_Cer (d18:1/C21:0(OH))	Positive mode	Ceramides	Sphingolipids	[M+H]+
647.578	C39H77O4N	([M+Na]+ C13)_Cer (d18:1/C21:0(OH))	Positive mode	Ceramides	Sphingolipids	[M+H]+
648.581	C39H77O4N	([M+Na]+ 2C13)_Cer (d18:1/C21:0(OH))	Positive mode	Ceramides	Sphingolipids	[M+H]+
644.559	C39H75O4N	([M+Na]+)_Cer (d18:1/C21:1(OH))	Positive mode	Ceramides	Sphingolipids	[M+H]+
645.562	C39H75O4N	([M+Na]+ C13)_Cer (d18:1/C21:1(OH))	Positive mode	Ceramides	Sphingolipids	[M+H]+
646.566	C39H75O4N	([M+Na]+ 2C13)_Cer (d18:1/C21:1(OH))	Positive mode	Ceramides	Sphingolipids	[M+H]+
660.59	C40H79O4N	([M+Na]+)_Cer (d18:1/C22:0(OH))	Positive mode	Ceramides	Sphingolipids	[M+H]+
661.593	C40H79O4N	([M+Na]+ C13)_Cer (d18:1/C22:0(OH))	Positive mode	Ceramides	Sphingolipids	[M+H]+
662.597	C40H79O4N	([M+Na]+ 2C13)_Cer (d18:1/C22:0(OH))	Positive mode	Ceramides	Sphingolipids	[M+H]+
658.574	C40H77O4N	([M+Na]+)_Cer (d18:1/C22:1(OH))	Positive mode	Ceramides	Sphingolipids	[M+H]+
659.578	C40H77O4N	([M+Na]+ C13)_Cer (d18:1/C22:1(OH))	Positive mode	Ceramides	Sphingolipids	[M+H]+
660.581	C40H77O4N	([M+Na]+ 2C13)_Cer (d18:1/C22:1(OH))	Positive mode	Ceramides	Sphingolipids	[M+H]+
674.606	C41H81O4N	([M+Na]+)_Cer (d18:1/C23:0(OH))	Positive mode	Ceramides	Sphingolipids	[M+H]+
675.609	C41H81O4N	([M+Na]+ C13)_Cer (d18:1/C23:0(OH))	Positive mode	Ceramides	Sphingolipids	[M+H]+
676.612	C41H81O4N	([M+Na]+ 2C13)_Cer (d18:1/C23:0(OH))	Positive mode	Ceramides	Sphingolipids	[M+H]+
672.59	C41H79O4N	([M+Na]+)_Cer (d18:1/C23:1(OH))	Positive mode	Ceramides	Sphingolipids	[M+H]+
673.593	C41H79O4N	([M+Na]+ C13)_Cer (d18:1/C23:1(OH))	Positive mode	Ceramides	Sphingolipids	[M+H]+
674.597	C41H79O4N	([M+Na]+ 2C13)_Cer (d18:1/C23:1(OH))	Positive mode	Ceramides	Sphingolipids	[M+H]+
688.621	C42H83O4N	([M+Na]+)_Cer (d18:1/C24:0(OH))	Positive mode	Ceramides	Sphingolipids	[M+H]+
689.625	C42H83O4N	([M+Na]+ C13)_Cer (d18:1/C24:0(OH))	Positive mode	Ceramides	Sphingolipids	[M+H]+
690.628	C42H83O4N	([M+Na]+ 2C13)_Cer (d18:1/C24:0(OH))	Positive mode	Ceramides	Sphingolipids	[M+H]+
686.606	C42H81O4N	([M+Na]+)_Cer (d18:1/C24:1(OH))	Positive mode	Ceramides	Sphingolipids	[M+H]+
687.609	C42H81O4N	([M+Na]+ C13)_Cer (d18:1/C24:1(OH))	Positive mode	Ceramides	Sphingolipids	[M+H]+
688.612	C42H81O4N	([M+Na]+ 2C13)_Cer (d18:1/C24:1(OH))	Positive mode	Ceramides	Sphingolipids	[M+H]+
702.637	C43H85O4N	([M+Na]+)_Cer (d18:1/C25:0(OH))	Positive mode	Ceramides	Sphingolipids	[M+H]+
703.64	C43H85O4N	([M+Na]+ C13)_Cer (d18:1/C25:0(OH))	Positive mode	Ceramides	Sphingolipids	[M+H]+
704.644	C43H85O4N	([M+Na]+ 2C13)_Cer (d18:1/C25:0(OH))	Positive mode	Ceramides	Sphingolipids	[M+H]+
700.621	C43H83O4N	([M+Na]+)_Cer (d18:1/C25:1(OH))	Positive mode	Ceramides	Sphingolipids	[M+H]+
701.625	C43H83O4N	([M+Na]+ C13)_Cer (d18:1/C25:1(OH))	Positive mode	Ceramides	Sphingolipids	[M+H]+
702.628	C43H83O4N	([M+Na]+ 2C13)_Cer (d18:1/C25:1(OH))	Positive mode	Ceramides	Sphingolipids	[M+H]+
716.653	C44H87O4N	([M+Na]+)_Cer (d18:1/C26:0(OH))	Positive mode	Ceramides	Sphingolipids	[M+H]+
717.656	C44H87O4N	([M+Na]+ C13)_Cer (d18:1/C26:0(OH))	Positive mode	Ceramides	Sphingolipids	[M+H]+
718.659	C44H87O4N	([M+Na]+ 2C13)_Cer (d18:1/C26:0(OH))	Positive mode	Ceramides	Sphingolipids	[M+H]+
714.637	C44H85O4N	([M+Na]+)_Cer (d18:1/C26:1(OH))	Positive mode	Ceramides	Sphingolipids	[M+H]+
715.64	C44H85O4N	([M+Na]+ C13)_Cer (d18:1/C26:1(OH))	Positive mode	Ceramides	Sphingolipids	[M+H]+
716.644	C44H85O4N	([M+Na]+ 2C13)_Cer (d18:1/C26:1(OH))	Positive mode	Ceramides	Sphingolipids	[M+H]+
544.434	C32H59O4N	([M+Na]+)_Cer (d18:2/C14:1(OH))	Positive mode	Ceramides	Sphingolipids	[M+H]+
545.437	C32H59O4N	([M+Na]+ C13)_Cer (d18:2/C14:1(OH))	Positive mode	Ceramides	Sphingolipids	[M+H]+
546.44	C32H59O4N	([M+Na]+ 2C13)_Cer (d18:2/C14:1(OH))	Positive mode	Ceramides	Sphingolipids	[M+H]+
558.449	C33H61O4N	([M+Na]+)_Cer (d18:2/C15:1(OH))	Positive mode	Ceramides	Sphingolipids	[M+H]+
559.453	C33H61O4N	([M+Na]+ C13)_Cer (d18:2/C15:1(OH))	Positive mode	Ceramides	Sphingolipids	[M+H]+
560.456	C33H61O4N	([M+Na]+ 2C13)_Cer (d18:2/C15:1(OH))	Positive mode	Ceramides	Sphingolipids	[M+H]+
572.465	C34H63O4N	([M+Na]+)_Cer (d18:2/C16:1(OH))	Positive mode	Ceramides	Sphingolipids	[M+H]+
573.468	C34H63O4N	([M+Na]+ C13)_Cer (d18:2/C16:1(OH))	Positive mode	Ceramides	Sphingolipids	[M+H]+
574.472	C34H63O4N	([M+Na]+ 2C13)_Cer (d18:2/C16:1(OH))	Positive mode	Ceramides	Sphingolipids	[M+H]+
586.481	C35H65O4N	([M+Na]+)_Cer (d18:2/C17:1(OH))	Positive mode	Ceramides	Sphingolipids	[M+H]+
587.484	C35H65O4N	([M+Na]+ C13)_Cer (d18:2/C17:1(OH))	Positive mode	Ceramides	Sphingolipids	[M+H]+
588.487	C35H65O4N	([M+Na]+ 2C13)_Cer (d18:2/C17:1(OH))	Positive mode	Ceramides	Sphingolipids	[M+H]+
600.496	C36H67O4N	([M+Na]+)_Cer (d18:2/C18:1(OH))	Positive mode	Ceramides	Sphingolipids	[M+H]+
601.5	C36H67O4N	([M+Na]+ C13)_Cer (d18:2/C18:1(OH))	Positive mode	Ceramides	Sphingolipids	[M+H]+
602.503	C36H67O4N	([M+Na]+ 2C13)_Cer (d18:2/C18:1(OH))	Positive mode	Ceramides	Sphingolipids	[M+H]+
614.512	C37H69O4N	([M+Na]+)_Cer (d18:2/C19:1(OH))	Positive mode	Ceramides	Sphingolipids	[M+H]+
615.515	C37H69O4N	([M+Na]+ C13)_Cer (d18:2/C19:1(OH))	Positive mode	Ceramides	Sphingolipids	[M+H]+
616.519	C37H69O4N	([M+Na]+ 2C13)_Cer (d18:2/C19:1(OH))	Positive mode	Ceramides	Sphingolipids	[M+H]+
628.528	C38H71O4N	([M+Na]+)_Cer (d18:2/C20:1(OH))	Positive mode	Ceramides	Sphingolipids	[M+H]+
629.531	C38H71O4N	([M+Na]+ C13)_Cer (d18:2/C20:1(OH))	Positive mode	Ceramides	Sphingolipids	[M+H]+
630.534	C38H71O4N	([M+Na]+ 2C13)_Cer (d18:2/C20:1(OH))	Positive mode	Ceramides	Sphingolipids	[M+H]+
642.543	C39H73O4N	([M+Na]+)_Cer (d18:2/C21:1(OH))	Positive mode	Ceramides	Sphingolipids	[M+H]+
643.547	C39H73O4N	([M+Na]+ C13)_Cer (d18:2/C21:1(OH))	Positive mode	Ceramides	Sphingolipids	[M+H]+
644.55	C39H73O4N	([M+Na]+ 2C13)_Cer (d18:2/C21:1(OH))	Positive mode	Ceramides	Sphingolipids	[M+H]+
656.559	C40H75O4N	([M+Na]+)_Cer (d18:2/C22:1(OH))	Positive mode	Ceramides	Sphingolipids	[M+H]+
657.562	C40H75O4N	([M+Na]+ C13)_Cer (d18:2/C22:1(OH))	Positive mode	Ceramides	Sphingolipids	[M+H]+
658.566	C40H75O4N	([M+Na]+ 2C13)_Cer (d18:2/C22:1(OH))	Positive mode	Ceramides	Sphingolipids	[M+H]+
670.574	C41H77O4N	([M+Na]+)_Cer (d18:2/C23:1(OH))	Positive mode	Ceramides	Sphingolipids	[M+H]+
671.578	C41H77O4N	([M+Na]+ C13)_Cer (d18:2/C23:1(OH))	Positive mode	Ceramides	Sphingolipids	[M+H]+
672.581	C41H77O4N	([M+Na]+ 2C13)_Cer (d18:2/C23:1(OH))	Positive mode	Ceramides	Sphingolipids	[M+H]+
684.59	C42H79O4N	([M+Na]+)_Cer (d18:2/C24:1(OH))	Positive mode	Ceramides	Sphingolipids	[M+H]+
685.593	C42H79O4N	([M+Na]+ C13)_Cer (d18:2/C24:1(OH))	Positive mode	Ceramides	Sphingolipids	[M+H]+
686.597	C42H79O4N	([M+Na]+ 2C13)_Cer (d18:2/C24:1(OH))	Positive mode	Ceramides	Sphingolipids	[M+H]+
698.606	C43H81O4N	([M+Na]+)_Cer (d18:2/C25:1(OH))	Positive mode	Ceramides	Sphingolipids	[M+H]+
699.609	C43H81O4N	([M+Na]+ C13)_Cer (d18:2/C25:1(OH))	Positive mode	Ceramides	Sphingolipids	[M+H]+
700.612	C43H81O4N	([M+Na]+ 2C13)_Cer (d18:2/C25:1(OH))	Positive mode	Ceramides	Sphingolipids	[M+H]+
712.621	C44H83O4N	([M+Na]+)_Cer (d18:2/C26:1(OH))	Positive mode	Ceramides	Sphingolipids	[M+H]+
713.625	C44H83O4N	([M+Na]+ C13)_Cer (d18:2/C26:1(OH))	Positive mode	Ceramides	Sphingolipids	[M+H]+
714.628	C44H83O4N	([M+Na]+ 2C13)_Cer (d18:2/C26:1(OH))	Positive mode	Ceramides	Sphingolipids	[M+H]+
494.494	C32H65O3N	([M+H-H2O]+)_Cer (d18:0/C14:0)	Positive mode	Ceramides	Sphingolipids	[M+H]+
495.498	C32H65O3N	([M+H-H2O]+ C13)_Cer (d18:0/C14:0)	Positive mode	Ceramides	Sphingolipids	[M+H]+
496.501	C32H65O3N	([M+H-H2O]+ 2C13)_Cer (d18:0/C14:0)	Positive mode	Ceramides	Sphingolipids	[M+H]+
508.51	C33H67O3N	([M+H-H2O]+)_Cer (d18:0/C15:0)	Positive mode	Ceramides	Sphingolipids	[M+H]+
509.513	C33H67O3N	([M+H-H2O]+ C13)_Cer (d18:0/C15:0)	Positive mode	Ceramides	Sphingolipids	[M+H]+
510.517	C33H67O3N	([M+H-H2O]+ 2C13)_Cer (d18:0/C15:0)	Positive mode	Ceramides	Sphingolipids	[M+H]+
522.526	C34H69O3N	([M+H-H2O]+)_Cer (d18:0/C16:0)	Positive mode	Ceramides	Sphingolipids	[M+H]+
523.529	C34H69O3N	([M+H-H2O]+ C13)_Cer (d18:0/C16:0)	Positive mode	Ceramides	Sphingolipids	[M+H]+
524.532	C34H69O3N	([M+H-H2O]+ 2C13)_Cer (d18:0/C16:0)	Positive mode	Ceramides	Sphingolipids	[M+H]+
536.541	C35H71O3N	([M+H-H2O]+)_Cer (d18:0/C17:0)	Positive mode	Ceramides	Sphingolipids	[M+H]+
537.545	C35H71O3N	([M+H-H2O]+ C13)_Cer (d18:0/C17:0)	Positive mode	Ceramides	Sphingolipids	[M+H]+
538.548	C35H71O3N	([M+H-H2O]+ 2C13)_Cer (d18:0/C17:0)	Positive mode	Ceramides	Sphingolipids	[M+H]+
550.557	C36H73O3N	([M+H-H2O]+)_Cer (d18:0/C18:0)	Positive mode	Ceramides	Sphingolipids	[M+H]+
551.56	C36H73O3N	([M+H-H2O]+ C13)_Cer (d18:0/C18:0)	Positive mode	Ceramides	Sphingolipids	[M+H]+
552.564	C36H73O3N	([M+H-H2O]+ 2C13)_Cer (d18:0/C18:0)	Positive mode	Ceramides	Sphingolipids	[M+H]+
564.573	C37H75O3N	([M+H-H2O]+)_Cer (d18:0/C19:0)	Positive mode	Ceramides	Sphingolipids	[M+H]+
565.576	C37H75O3N	([M+H-H2O]+ C13)_Cer (d18:0/C19:0)	Positive mode	Ceramides	Sphingolipids	[M+H]+
566.579	C37H75O3N	([M+H-H2O]+ 2C13)_Cer (d18:0/C19:0)	Positive mode	Ceramides	Sphingolipids	[M+H]+
578.588	C38H77O3N	([M+H-H2O]+)_Cer (d18:0/C20:0)	Positive mode	Ceramides	Sphingolipids	[M+H]+
579.592	C38H77O3N	([M+H-H2O]+ C13)_Cer (d18:0/C20:0)	Positive mode	Ceramides	Sphingolipids	[M+H]+
580.595	C38H77O3N	([M+H-H2O]+ 2C13)_Cer (d18:0/C20:0)	Positive mode	Ceramides	Sphingolipids	[M+H]+
592.604	C39H79O3N	([M+H-H2O]+)_Cer (d18:0/C21:0)	Positive mode	Ceramides	Sphingolipids	[M+H]+
593.607	C39H79O3N	([M+H-H2O]+ C13)_Cer (d18:0/C21:0)	Positive mode	Ceramides	Sphingolipids	[M+H]+
594.611	C39H79O3N	([M+H-H2O]+ 2C13)_Cer (d18:0/C21:0)	Positive mode	Ceramides	Sphingolipids	[M+H]+
606.619	C40H81O3N	([M+H-H2O]+)_Cer (d18:0/C22:0)	Positive mode	Ceramides	Sphingolipids	[M+H]+
607.623	C40H81O3N	([M+H-H2O]+ C13)_Cer (d18:0/C22:0)	Positive mode	Ceramides	Sphingolipids	[M+H]+
608.626	C40H81O3N	([M+H-H2O]+ 2C13)_Cer (d18:0/C22:0)	Positive mode	Ceramides	Sphingolipids	[M+H]+
620.635	C41H83O3N	([M+H-H2O]+)_Cer (d18:0/C23:0)	Positive mode	Ceramides	Sphingolipids	[M+H]+
621.638	C41H83O3N	([M+H-H2O]+ C13)_Cer (d18:0/C23:0)	Positive mode	Ceramides	Sphingolipids	[M+H]+
622.642	C41H83O3N	([M+H-H2O]+ 2C13)_Cer (d18:0/C23:0)	Positive mode	Ceramides	Sphingolipids	[M+H]+
634.651	C42H85O3N	([M+H-H2O]+)_Cer (d18:0/C24:0)	Positive mode	Ceramides	Sphingolipids	[M+H]+
635.654	C42H85O3N	([M+H-H2O]+ C13)_Cer (d18:0/C24:0)	Positive mode	Ceramides	Sphingolipids	[M+H]+
636.657	C42H85O3N	([M+H-H2O]+ 2C13)_Cer (d18:0/C24:0)	Positive mode	Ceramides	Sphingolipids	[M+H]+
648.666	C43H87O3N	([M+H-H2O]+)_Cer (d18:0/C25:0)	Positive mode	Ceramides	Sphingolipids	[M+H]+
649.67	C43H87O3N	([M+H-H2O]+ C13)_Cer (d18:0/C25:0)	Positive mode	Ceramides	Sphingolipids	[M+H]+
650.673	C43H87O3N	([M+H-H2O]+ 2C13)_Cer (d18:0/C25:0)	Positive mode	Ceramides	Sphingolipids	[M+H]+
662.682	C44H89O3N	([M+H-H2O]+)_Cer (d18:0/C26:0)	Positive mode	Ceramides	Sphingolipids	[M+H]+
663.685	C44H89O3N	([M+H-H2O]+ C13)_Cer (d18:0/C26:0)	Positive mode	Ceramides	Sphingolipids	[M+H]+
664.689	C44H89O3N	([M+H-H2O]+ 2C13)_Cer (d18:0/C26:0)	Positive mode	Ceramides	Sphingolipids	[M+H]+
492.479	C32H63O3N	([M+H-H2O]+)_Cer (d18:1/C14:0)	Positive mode	Ceramides	Sphingolipids	[M+H]+
493.482	C32H63O3N	([M+H-H2O]+ C13)_Cer (d18:1/C14:0)	Positive mode	Ceramides	Sphingolipids	[M+H]+
494.485	C32H63O3N	([M+H-H2O]+ 2C13)_Cer (d18:1/C14:0)	Positive mode	Ceramides	Sphingolipids	[M+H]+
490.463	C32H61O3N	([M+H-H2O]+)_Cer (d18:1/C14:1)	Positive mode	Ceramides	Sphingolipids	[M+H]+
491.466	C32H61O3N	([M+H-H2O]+ C13)_Cer (d18:1/C14:1)	Positive mode	Ceramides	Sphingolipids	[M+H]+
492.47	C32H61O3N	([M+H-H2O]+ 2C13)_Cer (d18:1/C14:1)	Positive mode	Ceramides	Sphingolipids	[M+H]+
506.494	C33H65O3N	([M+H-H2O]+)_Cer (d18:1/C15:0)	Positive mode	Ceramides	Sphingolipids	[M+H]+
507.498	C33H65O3N	([M+H-H2O]+ C13)_Cer (d18:1/C15:0)	Positive mode	Ceramides	Sphingolipids	[M+H]+
508.501	C33H65O3N	([M+H-H2O]+ 2C13)_Cer (d18:1/C15:0)	Positive mode	Ceramides	Sphingolipids	[M+H]+
504.479	C33H63O3N	([M+H-H2O]+)_Cer (d18:1/C15:1)	Positive mode	Ceramides	Sphingolipids	[M+H]+
505.482	C33H63O3N	([M+H-H2O]+ C13)_Cer (d18:1/C15:1)	Positive mode	Ceramides	Sphingolipids	[M+H]+
506.485	C33H63O3N	([M+H-H2O]+ 2C13)_Cer (d18:1/C15:1)	Positive mode	Ceramides	Sphingolipids	[M+H]+
520.51	C34H67O3N	([M+H-H2O]+)_Cer (d18:1/C16:0)	Positive mode	Ceramides	Sphingolipids	[M+H]+
521.513	C34H67O3N	([M+H-H2O]+ C13)_Cer (d18:1/C16:0)	Positive mode	Ceramides	Sphingolipids	[M+H]+
522.517	C34H67O3N	([M+H-H2O]+ 2C13)_Cer (d18:1/C16:0)	Positive mode	Ceramides	Sphingolipids	[M+H]+
518.494	C34H65O3N	([M+H-H2O]+)_Cer (d18:1/C16:1)	Positive mode	Ceramides	Sphingolipids	[M+H]+
519.498	C34H65O3N	([M+H-H2O]+ C13)_Cer (d18:1/C16:1)	Positive mode	Ceramides	Sphingolipids	[M+H]+
520.501	C34H65O3N	([M+H-H2O]+ 2C13)_Cer (d18:1/C16:1)	Positive mode	Ceramides	Sphingolipids	[M+H]+
534.526	C35H69O3N	([M+H-H2O]+)_Cer (d18:1/C17:0)	Positive mode	Ceramides	Sphingolipids	[M+H]+
535.529	C35H69O3N	([M+H-H2O]+ C13)_Cer (d18:1/C17:0)	Positive mode	Ceramides	Sphingolipids	[M+H]+
536.532	C35H69O3N	([M+H-H2O]+ 2C13)_Cer (d18:1/C17:0)	Positive mode	Ceramides	Sphingolipids	[M+H]+
532.51	C35H67O3N	([M+H-H2O]+)_Cer (d18:1/C17:1)	Positive mode	Ceramides	Sphingolipids	[M+H]+
533.513	C35H67O3N	([M+H-H2O]+ C13)_Cer (d18:1/C17:1)	Positive mode	Ceramides	Sphingolipids	[M+H]+
534.517	C35H67O3N	([M+H-H2O]+ 2C13)_Cer (d18:1/C17:1)	Positive mode	Ceramides	Sphingolipids	[M+H]+
548.541	C36H71O3N	([M+H-H2O]+)_Cer (d18:1/C18:0)	Positive mode	Ceramides	Sphingolipids	[M+H]+
549.545	C36H71O3N	([M+H-H2O]+ C13)_Cer (d18:1/C18:0)	Positive mode	Ceramides	Sphingolipids	[M+H]+
550.548	C36H71O3N	([M+H-H2O]+ 2C13)_Cer (d18:1/C18:0)	Positive mode	Ceramides	Sphingolipids	[M+H]+
546.526	C36H69O3N	([M+H-H2O]+)_Cer (d18:1/C18:1)	Positive mode	Ceramides	Sphingolipids	[M+H]+
547.529	C36H69O3N	([M+H-H2O]+ C13)_Cer (d18:1/C18:1)	Positive mode	Ceramides	Sphingolipids	[M+H]+
548.532	C36H69O3N	([M+H-H2O]+ 2C13)_Cer (d18:1/C18:1)	Positive mode	Ceramides	Sphingolipids	[M+H]+
562.557	C37H73O3N	([M+H-H2O]+)_Cer (d18:1/C19:0)	Positive mode	Ceramides	Sphingolipids	[M+H]+
563.56	C37H73O3N	([M+H-H2O]+ C13)_Cer (d18:1/C19:0)	Positive mode	Ceramides	Sphingolipids	[M+H]+
564.564	C37H73O3N	([M+H-H2O]+ 2C13)_Cer (d18:1/C19:0)	Positive mode	Ceramides	Sphingolipids	[M+H]+
560.541	C37H71O3N	([M+H-H2O]+)_Cer (d18:1/C19:1)	Positive mode	Ceramides	Sphingolipids	[M+H]+
561.545	C37H71O3N	([M+H-H2O]+ C13)_Cer (d18:1/C19:1)	Positive mode	Ceramides	Sphingolipids	[M+H]+
562.548	C37H71O3N	([M+H-H2O]+ 2C13)_Cer (d18:1/C19:1)	Positive mode	Ceramides	Sphingolipids	[M+H]+
576.573	C38H75O3N	([M+H-H2O]+)_Cer (d18:1/C20:0)	Positive mode	Ceramides	Sphingolipids	[M+H]+
577.576	C38H75O3N	([M+H-H2O]+ C13)_Cer (d18:1/C20:0)	Positive mode	Ceramides	Sphingolipids	[M+H]+
578.579	C38H75O3N	([M+H-H2O]+ 2C13)_Cer (d18:1/C20:0)	Positive mode	Ceramides	Sphingolipids	[M+H]+
574.557	C38H73O3N	([M+H-H2O]+)_Cer (d18:1/C20:1)	Positive mode	Ceramides	Sphingolipids	[M+H]+
575.56	C38H73O3N	([M+H-H2O]+ C13)_Cer (d18:1/C20:1)	Positive mode	Ceramides	Sphingolipids	[M+H]+
576.564	C38H73O3N	([M+H-H2O]+ 2C13)_Cer (d18:1/C20:1)	Positive mode	Ceramides	Sphingolipids	[M+H]+
590.588	C39H77O3N	([M+H-H2O]+)_Cer (d18:1/C21:0)	Positive mode	Ceramides	Sphingolipids	[M+H]+
591.592	C39H77O3N	([M+H-H2O]+ C13)_Cer (d18:1/C21:0)	Positive mode	Ceramides	Sphingolipids	[M+H]+
592.595	C39H77O3N	([M+H-H2O]+ 2C13)_Cer (d18:1/C21:0)	Positive mode	Ceramides	Sphingolipids	[M+H]+
588.573	C39H75O3N	([M+H-H2O]+)_Cer (d18:1/C21:1)	Positive mode	Ceramides	Sphingolipids	[M+H]+
589.576	C39H75O3N	([M+H-H2O]+ C13)_Cer (d18:1/C21:1)	Positive mode	Ceramides	Sphingolipids	[M+H]+
590.579	C39H75O3N	([M+H-H2O]+ 2C13)_Cer (d18:1/C21:1)	Positive mode	Ceramides	Sphingolipids	[M+H]+
604.604	C40H79O3N	([M+H-H2O]+)_Cer (d18:1/C22:0)	Positive mode	Ceramides	Sphingolipids	[M+H]+
605.607	C40H79O3N	([M+H-H2O]+ C13)_Cer (d18:1/C22:0)	Positive mode	Ceramides	Sphingolipids	[M+H]+
606.611	C40H79O3N	([M+H-H2O]+ 2C13)_Cer (d18:1/C22:0)	Positive mode	Ceramides	Sphingolipids	[M+H]+
602.588	C40H77O3N	([M+H-H2O]+)_Cer (d18:1/C22:1)	Positive mode	Ceramides	Sphingolipids	[M+H]+
603.592	C40H77O3N	([M+H-H2O]+ C13)_Cer (d18:1/C22:1)	Positive mode	Ceramides	Sphingolipids	[M+H]+
604.595	C40H77O3N	([M+H-H2O]+ 2C13)_Cer (d18:1/C22:1)	Positive mode	Ceramides	Sphingolipids	[M+H]+
618.619	C41H81O3N	([M+H-H2O]+)_Cer (d18:1/C23:0)	Positive mode	Ceramides	Sphingolipids	[M+H]+
619.623	C41H81O3N	([M+H-H2O]+ C13)_Cer (d18:1/C23:0)	Positive mode	Ceramides	Sphingolipids	[M+H]+
620.626	C41H81O3N	([M+H-H2O]+ 2C13)_Cer (d18:1/C23:0)	Positive mode	Ceramides	Sphingolipids	[M+H]+
616.604	C41H79O3N	([M+H-H2O]+)_Cer (d18:1/C23:1)	Positive mode	Ceramides	Sphingolipids	[M+H]+
617.607	C41H79O3N	([M+H-H2O]+ C13)_Cer (d18:1/C23:1)	Positive mode	Ceramides	Sphingolipids	[M+H]+
618.611	C41H79O3N	([M+H-H2O]+ 2C13)_Cer (d18:1/C23:1)	Positive mode	Ceramides	Sphingolipids	[M+H]+
632.635	C42H83O3N	([M+H-H2O]+)_Cer (d18:1/C24:0)	Positive mode	Ceramides	Sphingolipids	[M+H]+
633.638	C42H83O3N	([M+H-H2O]+ C13)_Cer (d18:1/C24:0)	Positive mode	Ceramides	Sphingolipids	[M+H]+
634.642	C42H83O3N	([M+H-H2O]+ 2C13)_Cer (d18:1/C24:0)	Positive mode	Ceramides	Sphingolipids	[M+H]+
630.619	C42H81O3N	([M+H-H2O]+)_Cer (d18:1/C24:1)	Positive mode	Ceramides	Sphingolipids	[M+H]+
631.623	C42H81O3N	([M+H-H2O]+ C13)_Cer (d18:1/C24:1)	Positive mode	Ceramides	Sphingolipids	[M+H]+
632.626	C42H81O3N	([M+H-H2O]+ 2C13)_Cer (d18:1/C24:1)	Positive mode	Ceramides	Sphingolipids	[M+H]+
646.651	C43H85O3N	([M+H-H2O]+)_Cer (d18:1/C25:0)	Positive mode	Ceramides	Sphingolipids	[M+H]+
647.654	C43H85O3N	([M+H-H2O]+ C13)_Cer (d18:1/C25:0)	Positive mode	Ceramides	Sphingolipids	[M+H]+
648.657	C43H85O3N	([M+H-H2O]+ 2C13)_Cer (d18:1/C25:0)	Positive mode	Ceramides	Sphingolipids	[M+H]+
644.635	C43H83O3N	([M+H-H2O]+)_Cer (d18:1/C25:1)	Positive mode	Ceramides	Sphingolipids	[M+H]+
645.638	C43H83O3N	([M+H-H2O]+ C13)_Cer (d18:1/C25:1)	Positive mode	Ceramides	Sphingolipids	[M+H]+
646.642	C43H83O3N	([M+H-H2O]+ 2C13)_Cer (d18:1/C25:1)	Positive mode	Ceramides	Sphingolipids	[M+H]+
660.666	C44H87O3N	([M+H-H2O]+)_Cer (d18:1/C26:0)	Positive mode	Ceramides	Sphingolipids	[M+H]+
661.67	C44H87O3N	([M+H-H2O]+ C13)_Cer (d18:1/C26:0)	Positive mode	Ceramides	Sphingolipids	[M+H]+
662.673	C44H87O3N	([M+H-H2O]+ 2C13)_Cer (d18:1/C26:0)	Positive mode	Ceramides	Sphingolipids	[M+H]+
658.651	C44H85O3N	([M+H-H2O]+)_Cer (d18:1/C26:1)	Positive mode	Ceramides	Sphingolipids	[M+H]+
659.654	C44H85O3N	([M+H-H2O]+ C13)_Cer (d18:1/C26:1)	Positive mode	Ceramides	Sphingolipids	[M+H]+
660.657	C44H85O3N	([M+H-H2O]+ 2C13)_Cer (d18:1/C26:1)	Positive mode	Ceramides	Sphingolipids	[M+H]+
488.447	C32H59O3N	([M+H-H2O]+)_Cer (d18:2/C14:1)	Positive mode	Ceramides	Sphingolipids	[M+H]+
489.451	C32H59O3N	([M+H-H2O]+ C13)_Cer (d18:2/C14:1)	Positive mode	Ceramides	Sphingolipids	[M+H]+
490.454	C32H59O3N	([M+H-H2O]+ 2C13)_Cer (d18:2/C14:1)	Positive mode	Ceramides	Sphingolipids	[M+H]+
502.463	C33H61O3N	([M+H-H2O]+)_Cer (d18:2/C15:1)	Positive mode	Ceramides	Sphingolipids	[M+H]+
503.466	C33H61O3N	([M+H-H2O]+ C13)_Cer (d18:2/C15:1)	Positive mode	Ceramides	Sphingolipids	[M+H]+
504.47	C33H61O3N	([M+H-H2O]+ 2C13)_Cer (d18:2/C15:1)	Positive mode	Ceramides	Sphingolipids	[M+H]+
516.479	C34H63O3N	([M+H-H2O]+)_Cer (d18:2/C16:1)	Positive mode	Ceramides	Sphingolipids	[M+H]+
517.482	C34H63O3N	([M+H-H2O]+ C13)_Cer (d18:2/C16:1)	Positive mode	Ceramides	Sphingolipids	[M+H]+
518.485	C34H63O3N	([M+H-H2O]+ 2C13)_Cer (d18:2/C16:1)	Positive mode	Ceramides	Sphingolipids	[M+H]+
530.494	C35H65O3N	([M+H-H2O]+)_Cer (d18:2/C17:1)	Positive mode	Ceramides	Sphingolipids	[M+H]+
531.498	C35H65O3N	([M+H-H2O]+ C13)_Cer (d18:2/C17:1)	Positive mode	Ceramides	Sphingolipids	[M+H]+
532.501	C35H65O3N	([M+H-H2O]+ 2C13)_Cer (d18:2/C17:1)	Positive mode	Ceramides	Sphingolipids	[M+H]+
544.51	C36H67O3N	([M+H-H2O]+)_Cer (d18:2/C18:1)	Positive mode	Ceramides	Sphingolipids	[M+H]+
545.513	C36H67O3N	([M+H-H2O]+ C13)_Cer (d18:2/C18:1)	Positive mode	Ceramides	Sphingolipids	[M+H]+
546.517	C36H67O3N	([M+H-H2O]+ 2C13)_Cer (d18:2/C18:1)	Positive mode	Ceramides	Sphingolipids	[M+H]+
558.526	C37H69O3N	([M+H-H2O]+)_Cer (d18:2/C19:1)	Positive mode	Ceramides	Sphingolipids	[M+H]+
559.529	C37H69O3N	([M+H-H2O]+ C13)_Cer (d18:2/C19:1)	Positive mode	Ceramides	Sphingolipids	[M+H]+
560.532	C37H69O3N	([M+H-H2O]+ 2C13)_Cer (d18:2/C19:1)	Positive mode	Ceramides	Sphingolipids	[M+H]+
572.541	C38H71O3N	([M+H-H2O]+)_Cer (d18:2/C20:1)	Positive mode	Ceramides	Sphingolipids	[M+H]+
573.545	C38H71O3N	([M+H-H2O]+ C13)_Cer (d18:2/C20:1)	Positive mode	Ceramides	Sphingolipids	[M+H]+
574.548	C38H71O3N	([M+H-H2O]+ 2C13)_Cer (d18:2/C20:1)	Positive mode	Ceramides	Sphingolipids	[M+H]+
586.557	C39H73O3N	([M+H-H2O]+)_Cer (d18:2/C21:1)	Positive mode	Ceramides	Sphingolipids	[M+H]+
587.56	C39H73O3N	([M+H-H2O]+ C13)_Cer (d18:2/C21:1)	Positive mode	Ceramides	Sphingolipids	[M+H]+
588.564	C39H73O3N	([M+H-H2O]+ 2C13)_Cer (d18:2/C21:1)	Positive mode	Ceramides	Sphingolipids	[M+H]+
600.573	C40H75O3N	([M+H-H2O]+)_Cer (d18:2/C22:1)	Positive mode	Ceramides	Sphingolipids	[M+H]+
601.576	C40H75O3N	([M+H-H2O]+ C13)_Cer (d18:2/C22:1)	Positive mode	Ceramides	Sphingolipids	[M+H]+
602.579	C40H75O3N	([M+H-H2O]+ 2C13)_Cer (d18:2/C22:1)	Positive mode	Ceramides	Sphingolipids	[M+H]+
614.588	C41H77O3N	([M+H-H2O]+)_Cer (d18:2/C23:1)	Positive mode	Ceramides	Sphingolipids	[M+H]+
615.592	C41H77O3N	([M+H-H2O]+ C13)_Cer (d18:2/C23:1)	Positive mode	Ceramides	Sphingolipids	[M+H]+
616.595	C41H77O3N	([M+H-H2O]+ 2C13)_Cer (d18:2/C23:1)	Positive mode	Ceramides	Sphingolipids	[M+H]+
628.604	C42H79O3N	([M+H-H2O]+)_Cer (d18:2/C24:1)	Positive mode	Ceramides	Sphingolipids	[M+H]+
629.607	C42H79O3N	([M+H-H2O]+ C13)_Cer (d18:2/C24:1)	Positive mode	Ceramides	Sphingolipids	[M+H]+
630.611	C42H79O3N	([M+H-H2O]+ 2C13)_Cer (d18:2/C24:1)	Positive mode	Ceramides	Sphingolipids	[M+H]+
642.619	C43H81O3N	([M+H-H2O]+)_Cer (d18:2/C25:1)	Positive mode	Ceramides	Sphingolipids	[M+H]+
643.623	C43H81O3N	([M+H-H2O]+ C13)_Cer (d18:2/C25:1)	Positive mode	Ceramides	Sphingolipids	[M+H]+
644.626	C43H81O3N	([M+H-H2O]+ 2C13)_Cer (d18:2/C25:1)	Positive mode	Ceramides	Sphingolipids	[M+H]+
656.635	C44H83O3N	([M+H-H2O]+)_Cer (d18:2/C26:1)	Positive mode	Ceramides	Sphingolipids	[M+H]+
657.638	C44H83O3N	([M+H-H2O]+ C13)_Cer (d18:2/C26:1)	Positive mode	Ceramides	Sphingolipids	[M+H]+
658.642	C44H83O3N	([M+H-H2O]+ 2C13)_Cer (d18:2/C26:1)	Positive mode	Ceramides	Sphingolipids	[M+H]+
510.489	C32H65O4N	([M+H-H2O]+)_Cer (d18:0/C14:0(OH))	Positive mode	Ceramides	Sphingolipids	[M+H]+
511.493	C32H65O4N	([M+H-H2O]+ C13)_Cer (d18:0/C14:0(OH))	Positive mode	Ceramides	Sphingolipids	[M+H]+
512.496	C32H65O4N	([M+H-H2O]+ 2C13)_Cer (d18:0/C14:0(OH))	Positive mode	Ceramides	Sphingolipids	[M+H]+
524.505	C33H67O4N	([M+H-H2O]+)_Cer (d18:0/C15:0(OH))	Positive mode	Ceramides	Sphingolipids	[M+H]+
525.508	C33H67O4N	([M+H-H2O]+ C13)_Cer (d18:0/C15:0(OH))	Positive mode	Ceramides	Sphingolipids	[M+H]+
526.512	C33H67O4N	([M+H-H2O]+ 2C13)_Cer (d18:0/C15:0(OH))	Positive mode	Ceramides	Sphingolipids	[M+H]+
538.52	C34H69O4N	([M+H-H2O]+)_Cer (d18:0/C16:0(OH))	Positive mode	Ceramides	Sphingolipids	[M+H]+
539.524	C34H69O4N	([M+H-H2O]+ C13)_Cer (d18:0/C16:0(OH))	Positive mode	Ceramides	Sphingolipids	[M+H]+
540.527	C34H69O4N	([M+H-H2O]+ 2C13)_Cer (d18:0/C16:0(OH))	Positive mode	Ceramides	Sphingolipids	[M+H]+
552.536	C35H71O4N	([M+H-H2O]+)_Cer (d18:0/C17:0(OH))	Positive mode	Ceramides	Sphingolipids	[M+H]+
553.539	C35H71O4N	([M+H-H2O]+ C13)_Cer (d18:0/C17:0(OH))	Positive mode	Ceramides	Sphingolipids	[M+H]+
554.543	C35H71O4N	([M+H-H2O]+ 2C13)_Cer (d18:0/C17:0(OH))	Positive mode	Ceramides	Sphingolipids	[M+H]+
566.552	C36H73O4N	([M+H-H2O]+)_Cer (d18:0/C18:0(OH))	Positive mode	Ceramides	Sphingolipids	[M+H]+
567.555	C36H73O4N	([M+H-H2O]+ C13)_Cer (d18:0/C18:0(OH))	Positive mode	Ceramides	Sphingolipids	[M+H]+
568.558	C36H73O4N	([M+H-H2O]+ 2C13)_Cer (d18:0/C18:0(OH))	Positive mode	Ceramides	Sphingolipids	[M+H]+
580.567	C37H75O4N	([M+H-H2O]+)_Cer (d18:0/C19:0(OH))	Positive mode	Ceramides	Sphingolipids	[M+H]+
581.571	C37H75O4N	([M+H-H2O]+ C13)_Cer (d18:0/C19:0(OH))	Positive mode	Ceramides	Sphingolipids	[M+H]+
582.574	C37H75O4N	([M+H-H2O]+ 2C13)_Cer (d18:0/C19:0(OH))	Positive mode	Ceramides	Sphingolipids	[M+H]+
594.583	C38H77O4N	([M+H-H2O]+)_Cer (d18:0/C20:0(OH))	Positive mode	Ceramides	Sphingolipids	[M+H]+
595.586	C38H77O4N	([M+H-H2O]+ C13)_Cer (d18:0/C20:0(OH))	Positive mode	Ceramides	Sphingolipids	[M+H]+
596.59	C38H77O4N	([M+H-H2O]+ 2C13)_Cer (d18:0/C20:0(OH))	Positive mode	Ceramides	Sphingolipids	[M+H]+
608.599	C39H79O4N	([M+H-H2O]+)_Cer (d18:0/C21:0(OH))	Positive mode	Ceramides	Sphingolipids	[M+H]+
609.602	C39H79O4N	([M+H-H2O]+ C13)_Cer (d18:0/C21:0(OH))	Positive mode	Ceramides	Sphingolipids	[M+H]+
610.605	C39H79O4N	([M+H-H2O]+ 2C13)_Cer (d18:0/C21:0(OH))	Positive mode	Ceramides	Sphingolipids	[M+H]+
622.614	C40H81O4N	([M+H-H2O]+)_Cer (d18:0/C22:0(OH))	Positive mode	Ceramides	Sphingolipids	[M+H]+
623.618	C40H81O4N	([M+H-H2O]+ C13)_Cer (d18:0/C22:0(OH))	Positive mode	Ceramides	Sphingolipids	[M+H]+
624.621	C40H81O4N	([M+H-H2O]+ 2C13)_Cer (d18:0/C22:0(OH))	Positive mode	Ceramides	Sphingolipids	[M+H]+
636.63	C41H83O4N	([M+H-H2O]+)_Cer (d18:0/C23:0(OH))	Positive mode	Ceramides	Sphingolipids	[M+H]+
637.633	C41H83O4N	([M+H-H2O]+ C13)_Cer (d18:0/C23:0(OH))	Positive mode	Ceramides	Sphingolipids	[M+H]+
638.637	C41H83O4N	([M+H-H2O]+ 2C13)_Cer (d18:0/C23:0(OH))	Positive mode	Ceramides	Sphingolipids	[M+H]+
650.646	C42H85O4N	([M+H-H2O]+)_Cer (d18:0/C24:0(OH))	Positive mode	Ceramides	Sphingolipids	[M+H]+
651.649	C42H85O4N	([M+H-H2O]+ C13)_Cer (d18:0/C24:0(OH))	Positive mode	Ceramides	Sphingolipids	[M+H]+
652.652	C42H85O4N	([M+H-H2O]+ 2C13)_Cer (d18:0/C24:0(OH))	Positive mode	Ceramides	Sphingolipids	[M+H]+
664.661	C43H87O4N	([M+H-H2O]+)_Cer (d18:0/C25:0(OH))	Positive mode	Ceramides	Sphingolipids	[M+H]+
665.665	C43H87O4N	([M+H-H2O]+ C13)_Cer (d18:0/C25:0(OH))	Positive mode	Ceramides	Sphingolipids	[M+H]+
666.668	C43H87O4N	([M+H-H2O]+ 2C13)_Cer (d18:0/C25:0(OH))	Positive mode	Ceramides	Sphingolipids	[M+H]+
678.677	C44H89O4N	([M+H-H2O]+)_Cer (d18:0/C26:0(OH))	Positive mode	Ceramides	Sphingolipids	[M+H]+
679.68	C44H89O4N	([M+H-H2O]+ C13)_Cer (d18:0/C26:0(OH))	Positive mode	Ceramides	Sphingolipids	[M+H]+
680.684	C44H89O4N	([M+H-H2O]+ 2C13)_Cer (d18:0/C26:0(OH))	Positive mode	Ceramides	Sphingolipids	[M+H]+
508.474	C32H63O4N	([M+H-H2O]+)_Cer (d18:1/C14:0(OH))	Positive mode	Ceramides	Sphingolipids	[M+H]+
509.477	C32H63O4N	([M+H-H2O]+ C13)_Cer (d18:1/C14:0(OH))	Positive mode	Ceramides	Sphingolipids	[M+H]+
510.48	C32H63O4N	([M+H-H2O]+ 2C13)_Cer (d18:1/C14:0(OH))	Positive mode	Ceramides	Sphingolipids	[M+H]+
506.458	C32H61O4N	([M+H-H2O]+)_Cer (d18:1/C14:1(OH))	Positive mode	Ceramides	Sphingolipids	[M+H]+
507.461	C32H61O4N	([M+H-H2O]+ C13)_Cer (d18:1/C14:1(OH))	Positive mode	Ceramides	Sphingolipids	[M+H]+
508.465	C32H61O4N	([M+H-H2O]+ 2C13)_Cer (d18:1/C14:1(OH))	Positive mode	Ceramides	Sphingolipids	[M+H]+
522.489	C33H65O4N	([M+H-H2O]+)_Cer (d18:1/C15:0(OH))	Positive mode	Ceramides	Sphingolipids	[M+H]+
523.493	C33H65O4N	([M+H-H2O]+ C13)_Cer (d18:1/C15:0(OH))	Positive mode	Ceramides	Sphingolipids	[M+H]+
524.496	C33H65O4N	([M+H-H2O]+ 2C13)_Cer (d18:1/C15:0(OH))	Positive mode	Ceramides	Sphingolipids	[M+H]+
520.474	C33H63O4N	([M+H-H2O]+)_Cer (d18:1/C15:1(OH))	Positive mode	Ceramides	Sphingolipids	[M+H]+
521.477	C33H63O4N	([M+H-H2O]+ C13)_Cer (d18:1/C15:1(OH))	Positive mode	Ceramides	Sphingolipids	[M+H]+
522.48	C33H63O4N	([M+H-H2O]+ 2C13)_Cer (d18:1/C15:1(OH))	Positive mode	Ceramides	Sphingolipids	[M+H]+
536.505	C34H67O4N	([M+H-H2O]+)_Cer (d18:1/C16:0(OH))	Positive mode	Ceramides	Sphingolipids	[M+H]+
537.508	C34H67O4N	([M+H-H2O]+ C13)_Cer (d18:1/C16:0(OH))	Positive mode	Ceramides	Sphingolipids	[M+H]+
538.512	C34H67O4N	([M+H-H2O]+ 2C13)_Cer (d18:1/C16:0(OH))	Positive mode	Ceramides	Sphingolipids	[M+H]+
534.489	C34H65O4N	([M+H-H2O]+)_Cer (d18:1/C16:1(OH))	Positive mode	Ceramides	Sphingolipids	[M+H]+
535.493	C34H65O4N	([M+H-H2O]+ C13)_Cer (d18:1/C16:1(OH))	Positive mode	Ceramides	Sphingolipids	[M+H]+
536.496	C34H65O4N	([M+H-H2O]+ 2C13)_Cer (d18:1/C16:1(OH))	Positive mode	Ceramides	Sphingolipids	[M+H]+
550.52	C35H69O4N	([M+H-H2O]+)_Cer (d18:1/C17:0(OH))	Positive mode	Ceramides	Sphingolipids	[M+H]+
551.524	C35H69O4N	([M+H-H2O]+ C13)_Cer (d18:1/C17:0(OH))	Positive mode	Ceramides	Sphingolipids	[M+H]+
552.527	C35H69O4N	([M+H-H2O]+ 2C13)_Cer (d18:1/C17:0(OH))	Positive mode	Ceramides	Sphingolipids	[M+H]+
548.505	C35H67O4N	([M+H-H2O]+)_Cer (d18:1/C17:1(OH))	Positive mode	Ceramides	Sphingolipids	[M+H]+
549.508	C35H67O4N	([M+H-H2O]+ C13)_Cer (d18:1/C17:1(OH))	Positive mode	Ceramides	Sphingolipids	[M+H]+
550.512	C35H67O4N	([M+H-H2O]+ 2C13)_Cer (d18:1/C17:1(OH))	Positive mode	Ceramides	Sphingolipids	[M+H]+
564.536	C36H71O4N	([M+H-H2O]+)_Cer (d18:1/C18:0(OH))	Positive mode	Ceramides	Sphingolipids	[M+H]+
565.539	C36H71O4N	([M+H-H2O]+ C13)_Cer (d18:1/C18:0(OH))	Positive mode	Ceramides	Sphingolipids	[M+H]+
566.543	C36H71O4N	([M+H-H2O]+ 2C13)_Cer (d18:1/C18:0(OH))	Positive mode	Ceramides	Sphingolipids	[M+H]+
562.52	C36H69O4N	([M+H-H2O]+)_Cer (d18:1/C18:1(OH))	Positive mode	Ceramides	Sphingolipids	[M+H]+
563.524	C36H69O4N	([M+H-H2O]+ C13)_Cer (d18:1/C18:1(OH))	Positive mode	Ceramides	Sphingolipids	[M+H]+
564.527	C36H69O4N	([M+H-H2O]+ 2C13)_Cer (d18:1/C18:1(OH))	Positive mode	Ceramides	Sphingolipids	[M+H]+
578.552	C37H73O4N	([M+H-H2O]+)_Cer (d18:1/C19:0(OH))	Positive mode	Ceramides	Sphingolipids	[M+H]+
579.555	C37H73O4N	([M+H-H2O]+ C13)_Cer (d18:1/C19:0(OH))	Positive mode	Ceramides	Sphingolipids	[M+H]+
580.558	C37H73O4N	([M+H-H2O]+ 2C13)_Cer (d18:1/C19:0(OH))	Positive mode	Ceramides	Sphingolipids	[M+H]+
576.536	C37H71O4N	([M+H-H2O]+)_Cer (d18:1/C19:1(OH))	Positive mode	Ceramides	Sphingolipids	[M+H]+
577.539	C37H71O4N	([M+H-H2O]+ C13)_Cer (d18:1/C19:1(OH))	Positive mode	Ceramides	Sphingolipids	[M+H]+
578.543	C37H71O4N	([M+H-H2O]+ 2C13)_Cer (d18:1/C19:1(OH))	Positive mode	Ceramides	Sphingolipids	[M+H]+
592.567	C38H75O4N	([M+H-H2O]+)_Cer (d18:1/C20:0(OH))	Positive mode	Ceramides	Sphingolipids	[M+H]+
593.571	C38H75O4N	([M+H-H2O]+ C13)_Cer (d18:1/C20:0(OH))	Positive mode	Ceramides	Sphingolipids	[M+H]+
594.574	C38H75O4N	([M+H-H2O]+ 2C13)_Cer (d18:1/C20:0(OH))	Positive mode	Ceramides	Sphingolipids	[M+H]+
590.552	C38H73O4N	([M+H-H2O]+)_Cer (d18:1/C20:1(OH))	Positive mode	Ceramides	Sphingolipids	[M+H]+
591.555	C38H73O4N	([M+H-H2O]+ C13)_Cer (d18:1/C20:1(OH))	Positive mode	Ceramides	Sphingolipids	[M+H]+
592.558	C38H73O4N	([M+H-H2O]+ 2C13)_Cer (d18:1/C20:1(OH))	Positive mode	Ceramides	Sphingolipids	[M+H]+
606.583	C39H77O4N	([M+H-H2O]+)_Cer (d18:1/C21:0(OH))	Positive mode	Ceramides	Sphingolipids	[M+H]+
607.586	C39H77O4N	([M+H-H2O]+ C13)_Cer (d18:1/C21:0(OH))	Positive mode	Ceramides	Sphingolipids	[M+H]+
608.59	C39H77O4N	([M+H-H2O]+ 2C13)_Cer (d18:1/C21:0(OH))	Positive mode	Ceramides	Sphingolipids	[M+H]+
604.567	C39H75O4N	([M+H-H2O]+)_Cer (d18:1/C21:1(OH))	Positive mode	Ceramides	Sphingolipids	[M+H]+
605.571	C39H75O4N	([M+H-H2O]+ C13)_Cer (d18:1/C21:1(OH))	Positive mode	Ceramides	Sphingolipids	[M+H]+
606.574	C39H75O4N	([M+H-H2O]+ 2C13)_Cer (d18:1/C21:1(OH))	Positive mode	Ceramides	Sphingolipids	[M+H]+
620.599	C40H79O4N	([M+H-H2O]+)_Cer (d18:1/C22:0(OH))	Positive mode	Ceramides	Sphingolipids	[M+H]+
621.602	C40H79O4N	([M+H-H2O]+ C13)_Cer (d18:1/C22:0(OH))	Positive mode	Ceramides	Sphingolipids	[M+H]+
622.605	C40H79O4N	([M+H-H2O]+ 2C13)_Cer (d18:1/C22:0(OH))	Positive mode	Ceramides	Sphingolipids	[M+H]+
618.583	C40H77O4N	([M+H-H2O]+)_Cer (d18:1/C22:1(OH))	Positive mode	Ceramides	Sphingolipids	[M+H]+
619.586	C40H77O4N	([M+H-H2O]+ C13)_Cer (d18:1/C22:1(OH))	Positive mode	Ceramides	Sphingolipids	[M+H]+
620.59	C40H77O4N	([M+H-H2O]+ 2C13)_Cer (d18:1/C22:1(OH))	Positive mode	Ceramides	Sphingolipids	[M+H]+
634.614	C41H81O4N	([M+H-H2O]+)_Cer (d18:1/C23:0(OH))	Positive mode	Ceramides	Sphingolipids	[M+H]+
635.618	C41H81O4N	([M+H-H2O]+ C13)_Cer (d18:1/C23:0(OH))	Positive mode	Ceramides	Sphingolipids	[M+H]+
636.621	C41H81O4N	([M+H-H2O]+ 2C13)_Cer (d18:1/C23:0(OH))	Positive mode	Ceramides	Sphingolipids	[M+H]+
632.599	C41H79O4N	([M+H-H2O]+)_Cer (d18:1/C23:1(OH))	Positive mode	Ceramides	Sphingolipids	[M+H]+
633.602	C41H79O4N	([M+H-H2O]+ C13)_Cer (d18:1/C23:1(OH))	Positive mode	Ceramides	Sphingolipids	[M+H]+
634.605	C41H79O4N	([M+H-H2O]+ 2C13)_Cer (d18:1/C23:1(OH))	Positive mode	Ceramides	Sphingolipids	[M+H]+
648.63	C42H83O4N	([M+H-H2O]+)_Cer (d18:1/C24:0(OH))	Positive mode	Ceramides	Sphingolipids	[M+H]+
649.633	C42H83O4N	([M+H-H2O]+ C13)_Cer (d18:1/C24:0(OH))	Positive mode	Ceramides	Sphingolipids	[M+H]+
650.637	C42H83O4N	([M+H-H2O]+ 2C13)_Cer (d18:1/C24:0(OH))	Positive mode	Ceramides	Sphingolipids	[M+H]+
646.614	C42H81O4N	([M+H-H2O]+)_Cer (d18:1/C24:1(OH))	Positive mode	Ceramides	Sphingolipids	[M+H]+
647.618	C42H81O4N	([M+H-H2O]+ C13)_Cer (d18:1/C24:1(OH))	Positive mode	Ceramides	Sphingolipids	[M+H]+
648.621	C42H81O4N	([M+H-H2O]+ 2C13)_Cer (d18:1/C24:1(OH))	Positive mode	Ceramides	Sphingolipids	[M+H]+
662.646	C43H85O4N	([M+H-H2O]+)_Cer (d18:1/C25:0(OH))	Positive mode	Ceramides	Sphingolipids	[M+H]+
663.649	C43H85O4N	([M+H-H2O]+ C13)_Cer (d18:1/C25:0(OH))	Positive mode	Ceramides	Sphingolipids	[M+H]+
664.652	C43H85O4N	([M+H-H2O]+ 2C13)_Cer (d18:1/C25:0(OH))	Positive mode	Ceramides	Sphingolipids	[M+H]+
660.63	C43H83O4N	([M+H-H2O]+)_Cer (d18:1/C25:1(OH))	Positive mode	Ceramides	Sphingolipids	[M+H]+
661.633	C43H83O4N	([M+H-H2O]+ C13)_Cer (d18:1/C25:1(OH))	Positive mode	Ceramides	Sphingolipids	[M+H]+
662.637	C43H83O4N	([M+H-H2O]+ 2C13)_Cer (d18:1/C25:1(OH))	Positive mode	Ceramides	Sphingolipids	[M+H]+
676.661	C44H87O4N	([M+H-H2O]+)_Cer (d18:1/C26:0(OH))	Positive mode	Ceramides	Sphingolipids	[M+H]+
677.665	C44H87O4N	([M+H-H2O]+ C13)_Cer (d18:1/C26:0(OH))	Positive mode	Ceramides	Sphingolipids	[M+H]+
678.668	C44H87O4N	([M+H-H2O]+ 2C13)_Cer (d18:1/C26:0(OH))	Positive mode	Ceramides	Sphingolipids	[M+H]+
674.646	C44H85O4N	([M+H-H2O]+)_Cer (d18:1/C26:1(OH))	Positive mode	Ceramides	Sphingolipids	[M+H]+
675.649	C44H85O4N	([M+H-H2O]+ C13)_Cer (d18:1/C26:1(OH))	Positive mode	Ceramides	Sphingolipids	[M+H]+
676.652	C44H85O4N	([M+H-H2O]+ 2C13)_Cer (d18:1/C26:1(OH))	Positive mode	Ceramides	Sphingolipids	[M+H]+
504.442	C32H59O4N	([M+H-H2O]+)_Cer (d18:2/C14:1(OH))	Positive mode	Ceramides	Sphingolipids	[M+H]+
505.446	C32H59O4N	([M+H-H2O]+ C13)_Cer (d18:2/C14:1(OH))	Positive mode	Ceramides	Sphingolipids	[M+H]+
506.449	C32H59O4N	([M+H-H2O]+ 2C13)_Cer (d18:2/C14:1(OH))	Positive mode	Ceramides	Sphingolipids	[M+H]+
518.458	C33H61O4N	([M+H-H2O]+)_Cer (d18:2/C15:1(OH))	Positive mode	Ceramides	Sphingolipids	[M+H]+
519.461	C33H61O4N	([M+H-H2O]+ C13)_Cer (d18:2/C15:1(OH))	Positive mode	Ceramides	Sphingolipids	[M+H]+
520.465	C33H61O4N	([M+H-H2O]+ 2C13)_Cer (d18:2/C15:1(OH))	Positive mode	Ceramides	Sphingolipids	[M+H]+
532.474	C34H63O4N	([M+H-H2O]+)_Cer (d18:2/C16:1(OH))	Positive mode	Ceramides	Sphingolipids	[M+H]+
533.477	C34H63O4N	([M+H-H2O]+ C13)_Cer (d18:2/C16:1(OH))	Positive mode	Ceramides	Sphingolipids	[M+H]+
534.48	C34H63O4N	([M+H-H2O]+ 2C13)_Cer (d18:2/C16:1(OH))	Positive mode	Ceramides	Sphingolipids	[M+H]+
546.489	C35H65O4N	([M+H-H2O]+)_Cer (d18:2/C17:1(OH))	Positive mode	Ceramides	Sphingolipids	[M+H]+
547.493	C35H65O4N	([M+H-H2O]+ C13)_Cer (d18:2/C17:1(OH))	Positive mode	Ceramides	Sphingolipids	[M+H]+
548.496	C35H65O4N	([M+H-H2O]+ 2C13)_Cer (d18:2/C17:1(OH))	Positive mode	Ceramides	Sphingolipids	[M+H]+
560.505	C36H67O4N	([M+H-H2O]+)_Cer (d18:2/C18:1(OH))	Positive mode	Ceramides	Sphingolipids	[M+H]+
561.508	C36H67O4N	([M+H-H2O]+ C13)_Cer (d18:2/C18:1(OH))	Positive mode	Ceramides	Sphingolipids	[M+H]+
562.512	C36H67O4N	([M+H-H2O]+ 2C13)_Cer (d18:2/C18:1(OH))	Positive mode	Ceramides	Sphingolipids	[M+H]+
574.52	C37H69O4N	([M+H-H2O]+)_Cer (d18:2/C19:1(OH))	Positive mode	Ceramides	Sphingolipids	[M+H]+
575.524	C37H69O4N	([M+H-H2O]+ C13)_Cer (d18:2/C19:1(OH))	Positive mode	Ceramides	Sphingolipids	[M+H]+
576.527	C37H69O4N	([M+H-H2O]+ 2C13)_Cer (d18:2/C19:1(OH))	Positive mode	Ceramides	Sphingolipids	[M+H]+
588.536	C38H71O4N	([M+H-H2O]+)_Cer (d18:2/C20:1(OH))	Positive mode	Ceramides	Sphingolipids	[M+H]+
589.539	C38H71O4N	([M+H-H2O]+ C13)_Cer (d18:2/C20:1(OH))	Positive mode	Ceramides	Sphingolipids	[M+H]+
590.543	C38H71O4N	([M+H-H2O]+ 2C13)_Cer (d18:2/C20:1(OH))	Positive mode	Ceramides	Sphingolipids	[M+H]+
602.552	C39H73O4N	([M+H-H2O]+)_Cer (d18:2/C21:1(OH))	Positive mode	Ceramides	Sphingolipids	[M+H]+
603.555	C39H73O4N	([M+H-H2O]+ C13)_Cer (d18:2/C21:1(OH))	Positive mode	Ceramides	Sphingolipids	[M+H]+
604.558	C39H73O4N	([M+H-H2O]+ 2C13)_Cer (d18:2/C21:1(OH))	Positive mode	Ceramides	Sphingolipids	[M+H]+
616.567	C40H75O4N	([M+H-H2O]+)_Cer (d18:2/C22:1(OH))	Positive mode	Ceramides	Sphingolipids	[M+H]+
617.571	C40H75O4N	([M+H-H2O]+ C13)_Cer (d18:2/C22:1(OH))	Positive mode	Ceramides	Sphingolipids	[M+H]+
618.574	C40H75O4N	([M+H-H2O]+ 2C13)_Cer (d18:2/C22:1(OH))	Positive mode	Ceramides	Sphingolipids	[M+H]+
630.583	C41H77O4N	([M+H-H2O]+)_Cer (d18:2/C23:1(OH))	Positive mode	Ceramides	Sphingolipids	[M+H]+
631.586	C41H77O4N	([M+H-H2O]+ C13)_Cer (d18:2/C23:1(OH))	Positive mode	Ceramides	Sphingolipids	[M+H]+
632.59	C41H77O4N	([M+H-H2O]+ 2C13)_Cer (d18:2/C23:1(OH))	Positive mode	Ceramides	Sphingolipids	[M+H]+
644.599	C42H79O4N	([M+H-H2O]+)_Cer (d18:2/C24:1(OH))	Positive mode	Ceramides	Sphingolipids	[M+H]+
645.602	C42H79O4N	([M+H-H2O]+ C13)_Cer (d18:2/C24:1(OH))	Positive mode	Ceramides	Sphingolipids	[M+H]+
646.605	C42H79O4N	([M+H-H2O]+ 2C13)_Cer (d18:2/C24:1(OH))	Positive mode	Ceramides	Sphingolipids	[M+H]+
658.614	C43H81O4N	([M+H-H2O]+)_Cer (d18:2/C25:1(OH))	Positive mode	Ceramides	Sphingolipids	[M+H]+
659.618	C43H81O4N	([M+H-H2O]+ C13)_Cer (d18:2/C25:1(OH))	Positive mode	Ceramides	Sphingolipids	[M+H]+
660.621	C43H81O4N	([M+H-H2O]+ 2C13)_Cer (d18:2/C25:1(OH))	Positive mode	Ceramides	Sphingolipids	[M+H]+
672.63	C44H83O4N	([M+H-H2O]+)_Cer (d18:2/C26:1(OH))	Positive mode	Ceramides	Sphingolipids	[M+H]+
673.633	C44H83O4N	([M+H-H2O]+ C13)_Cer (d18:2/C26:1(OH))	Positive mode	Ceramides	Sphingolipids	[M+H]+
674.637	C44H83O4N	([M+H-H2O]+ 2C13)_Cer (d18:2/C26:1(OH))	Positive mode	Ceramides	Sphingolipids	[M+H]+
569.529	C39H68O2	([M+H]+)_12:0 Cholesteryl ester	Positive mode	Cholesteryl esters	Steroids and Steroid Derivatives	[M+NH4]+
570.533	C39H68O2	([M+H]+ C13)_12:0 Cholesteryl ester	Positive mode	Cholesteryl esters	Steroids and Steroid Derivatives	[M+NH4]+
571.536	C39H68O2	([M+H]+ 2C13)_12:0 Cholesteryl ester	Positive mode	Cholesteryl esters	Steroids and Steroid Derivatives	[M+NH4]+
597.561	C41H72O2	([M+H]+)_14:0 Cholesteryl ester	Positive mode	Cholesteryl esters	Steroids and Steroid Derivatives	[M+NH4]+
598.564	C41H72O2	([M+H]+ C13)_14:0 Cholesteryl ester	Positive mode	Cholesteryl esters	Steroids and Steroid Derivatives	[M+NH4]+
599.567	C41H72O2	([M+H]+ 2C13)_14:0 Cholesteryl ester	Positive mode	Cholesteryl esters	Steroids and Steroid Derivatives	[M+NH4]+
595.545	C41H70O2	([M+H]+)_14:1 Cholesteryl ester	Positive mode	Cholesteryl esters	Steroids and Steroid Derivatives	[M+NH4]+
596.548	C41H70O2	([M+H]+ C13)_14:1 Cholesteryl ester	Positive mode	Cholesteryl esters	Steroids and Steroid Derivatives	[M+NH4]+
597.552	C41H70O2	([M+H]+ 2C13)_14:1 Cholesteryl ester	Positive mode	Cholesteryl esters	Steroids and Steroid Derivatives	[M+NH4]+
611.576	C42H74O2	([M+H]+)_15:0 Cholesteryl ester	Positive mode	Cholesteryl esters	Steroids and Steroid Derivatives	[M+NH4]+
612.58	C42H74O2	([M+H]+ C13)_15:0 Cholesteryl ester	Positive mode	Cholesteryl esters	Steroids and Steroid Derivatives	[M+NH4]+
613.583	C42H74O2	([M+H]+ 2C13)_15:0 Cholesteryl ester	Positive mode	Cholesteryl esters	Steroids and Steroid Derivatives	[M+NH4]+
609.561	C42H72O2	([M+H]+)_15:1 Cholesteryl ester	Positive mode	Cholesteryl esters	Steroids and Steroid Derivatives	[M+NH4]+
610.564	C42H72O2	([M+H]+ C13)_15:1 Cholesteryl ester	Positive mode	Cholesteryl esters	Steroids and Steroid Derivatives	[M+NH4]+
611.567	C42H72O2	([M+H]+ 2C13)_15:1 Cholesteryl ester	Positive mode	Cholesteryl esters	Steroids and Steroid Derivatives	[M+NH4]+
625.592	C43H76O2	([M+H]+)_16:0 Cholesteryl ester	Positive mode	Cholesteryl esters	Steroids and Steroid Derivatives	[M+NH4]+
626.595	C43H76O2	([M+H]+ C13)_16:0 Cholesteryl ester	Positive mode	Cholesteryl esters	Steroids and Steroid Derivatives	[M+NH4]+
627.599	C43H76O2	([M+H]+ 2C13)_16:0 Cholesteryl ester	Positive mode	Cholesteryl esters	Steroids and Steroid Derivatives	[M+NH4]+
623.576	C43H74O2	([M+H]+)_16:1 Cholesteryl ester	Positive mode	Cholesteryl esters	Steroids and Steroid Derivatives	[M+NH4]+
624.58	C43H74O2	([M+H]+ C13)_16:1 Cholesteryl ester	Positive mode	Cholesteryl esters	Steroids and Steroid Derivatives	[M+NH4]+
625.583	C43H74O2	([M+H]+ 2C13)_16:1 Cholesteryl ester	Positive mode	Cholesteryl esters	Steroids and Steroid Derivatives	[M+NH4]+
621.561	C43H72O2	([M+H]+)_16:2 Cholesteryl ester	Positive mode	Cholesteryl esters	Steroids and Steroid Derivatives	[M+NH4]+
622.564	C43H72O2	([M+H]+ C13)_16:2 Cholesteryl ester	Positive mode	Cholesteryl esters	Steroids and Steroid Derivatives	[M+NH4]+
623.567	C43H72O2	([M+H]+ 2C13)_16:2 Cholesteryl ester	Positive mode	Cholesteryl esters	Steroids and Steroid Derivatives	[M+NH4]+
639.607	C44H78O2	([M+H]+)_17:0 Cholesteryl ester	Positive mode	Cholesteryl esters	Steroids and Steroid Derivatives	[M+NH4]+
640.611	C44H78O2	([M+H]+ C13)_17:0 Cholesteryl ester	Positive mode	Cholesteryl esters	Steroids and Steroid Derivatives	[M+NH4]+
641.614	C44H78O2	([M+H]+ 2C13)_17:0 Cholesteryl ester	Positive mode	Cholesteryl esters	Steroids and Steroid Derivatives	[M+NH4]+
637.592	C44H76O2	([M+H]+)_17:1 Cholesteryl ester	Positive mode	Cholesteryl esters	Steroids and Steroid Derivatives	[M+NH4]+
638.595	C44H76O2	([M+H]+ C13)_17:1 Cholesteryl ester	Positive mode	Cholesteryl esters	Steroids and Steroid Derivatives	[M+NH4]+
639.599	C44H76O2	([M+H]+ 2C13)_17:1 Cholesteryl ester	Positive mode	Cholesteryl esters	Steroids and Steroid Derivatives	[M+NH4]+
653.623	C45H80O2	([M+H]+)_18:0 Cholesteryl ester	Positive mode	Cholesteryl esters	Steroids and Steroid Derivatives	[M+NH4]+
654.626	C45H80O2	([M+H]+ C13)_18:0 Cholesteryl ester	Positive mode	Cholesteryl esters	Steroids and Steroid Derivatives	[M+NH4]+
655.63	C45H80O2	([M+H]+ 2C13)_18:0 Cholesteryl ester	Positive mode	Cholesteryl esters	Steroids and Steroid Derivatives	[M+NH4]+
651.607	C45H78O2	([M+H]+)_18:1 Cholesteryl ester	Positive mode	Cholesteryl esters	Steroids and Steroid Derivatives	[M+NH4]+
652.611	C45H78O2	([M+H]+ C13)_18:1 Cholesteryl ester	Positive mode	Cholesteryl esters	Steroids and Steroid Derivatives	[M+NH4]+
653.614	C45H78O2	([M+H]+ 2C13)_18:1 Cholesteryl ester	Positive mode	Cholesteryl esters	Steroids and Steroid Derivatives	[M+NH4]+
649.592	C45H76O2	([M+H]+)_18:2 Cholesteryl ester	Positive mode	Cholesteryl esters	Steroids and Steroid Derivatives	[M+NH4]+
650.595	C45H76O2	([M+H]+ C13)_18:2 Cholesteryl ester	Positive mode	Cholesteryl esters	Steroids and Steroid Derivatives	[M+NH4]+
651.599	C45H76O2	([M+H]+ 2C13)_18:2 Cholesteryl ester	Positive mode	Cholesteryl esters	Steroids and Steroid Derivatives	[M+NH4]+
647.576	C45H74O2	([M+H]+)_18:3 Cholesteryl ester	Positive mode	Cholesteryl esters	Steroids and Steroid Derivatives	[M+NH4]+
648.58	C45H74O2	([M+H]+ C13)_18:3 Cholesteryl ester	Positive mode	Cholesteryl esters	Steroids and Steroid Derivatives	[M+NH4]+
649.583	C45H74O2	([M+H]+ 2C13)_18:3 Cholesteryl ester	Positive mode	Cholesteryl esters	Steroids and Steroid Derivatives	[M+NH4]+
667.639	C46H82O2	([M+H]+)_19:0 Cholesteryl ester	Positive mode	Cholesteryl esters	Steroids and Steroid Derivatives	[M+NH4]+
668.642	C46H82O2	([M+H]+ C13)_19:0 Cholesteryl ester	Positive mode	Cholesteryl esters	Steroids and Steroid Derivatives	[M+NH4]+
669.645	C46H82O2	([M+H]+ 2C13)_19:0 Cholesteryl ester	Positive mode	Cholesteryl esters	Steroids and Steroid Derivatives	[M+NH4]+
681.654	C47H84O2	([M+H]+)_20:0 Cholesteryl ester	Positive mode	Cholesteryl esters	Steroids and Steroid Derivatives	[M+NH4]+
682.658	C47H84O2	([M+H]+ C13)_20:0 Cholesteryl ester	Positive mode	Cholesteryl esters	Steroids and Steroid Derivatives	[M+NH4]+
683.661	C47H84O2	([M+H]+ 2C13)_20:0 Cholesteryl ester	Positive mode	Cholesteryl esters	Steroids and Steroid Derivatives	[M+NH4]+
679.639	C47H82O2	([M+H]+)_20:1 Cholesteryl ester	Positive mode	Cholesteryl esters	Steroids and Steroid Derivatives	[M+NH4]+
680.642	C47H82O2	([M+H]+ C13)_20:1 Cholesteryl ester	Positive mode	Cholesteryl esters	Steroids and Steroid Derivatives	[M+NH4]+
681.645	C47H82O2	([M+H]+ 2C13)_20:1 Cholesteryl ester	Positive mode	Cholesteryl esters	Steroids and Steroid Derivatives	[M+NH4]+
677.623	C47H80O2	([M+H]+)_20:2 Cholesteryl ester	Positive mode	Cholesteryl esters	Steroids and Steroid Derivatives	[M+NH4]+
678.626	C47H80O2	([M+H]+ C13)_20:2 Cholesteryl ester	Positive mode	Cholesteryl esters	Steroids and Steroid Derivatives	[M+NH4]+
679.63	C47H80O2	([M+H]+ 2C13)_20:2 Cholesteryl ester	Positive mode	Cholesteryl esters	Steroids and Steroid Derivatives	[M+NH4]+
675.607	C47H78O2	([M+H]+)_20:3 Cholesteryl ester	Positive mode	Cholesteryl esters	Steroids and Steroid Derivatives	[M+NH4]+
676.611	C47H78O2	([M+H]+ C13)_20:3 Cholesteryl ester	Positive mode	Cholesteryl esters	Steroids and Steroid Derivatives	[M+NH4]+
677.614	C47H78O2	([M+H]+ 2C13)_20:3 Cholesteryl ester	Positive mode	Cholesteryl esters	Steroids and Steroid Derivatives	[M+NH4]+
673.592	C47H76O2	([M+H]+)_20:4 Cholesteryl ester	Positive mode	Cholesteryl esters	Steroids and Steroid Derivatives	[M+NH4]+
674.595	C47H76O2	([M+H]+ C13)_20:4 Cholesteryl ester	Positive mode	Cholesteryl esters	Steroids and Steroid Derivatives	[M+NH4]+
675.599	C47H76O2	([M+H]+ 2C13)_20:4 Cholesteryl ester	Positive mode	Cholesteryl esters	Steroids and Steroid Derivatives	[M+NH4]+
671.576	C47H74O2	([M+H]+)_20:5 Cholesteryl ester	Positive mode	Cholesteryl esters	Steroids and Steroid Derivatives	[M+NH4]+
672.58	C47H74O2	([M+H]+ C13)_20:5 Cholesteryl ester	Positive mode	Cholesteryl esters	Steroids and Steroid Derivatives	[M+NH4]+
673.583	C47H74O2	([M+H]+ 2C13)_20:5 Cholesteryl ester	Positive mode	Cholesteryl esters	Steroids and Steroid Derivatives	[M+NH4]+
707.67	C49H86O2	([M+H]+)_22:1 Cholesteryl ester	Positive mode	Cholesteryl esters	Steroids and Steroid Derivatives	[M+NH4]+
708.673	C49H86O2	([M+H]+ C13)_22:1 Cholesteryl ester	Positive mode	Cholesteryl esters	Steroids and Steroid Derivatives	[M+NH4]+
709.677	C49H86O2	([M+H]+ 2C13)_22:1 Cholesteryl ester	Positive mode	Cholesteryl esters	Steroids and Steroid Derivatives	[M+NH4]+
705.654	C49H84O2	([M+H]+)_22:2 Cholesteryl ester	Positive mode	Cholesteryl esters	Steroids and Steroid Derivatives	[M+NH4]+
706.658	C49H84O2	([M+H]+ C13)_22:2 Cholesteryl ester	Positive mode	Cholesteryl esters	Steroids and Steroid Derivatives	[M+NH4]+
707.661	C49H84O2	([M+H]+ 2C13)_22:2 Cholesteryl ester	Positive mode	Cholesteryl esters	Steroids and Steroid Derivatives	[M+NH4]+
701.623	C49H80O2	([M+H]+)_22:4 Cholesteryl ester	Positive mode	Cholesteryl esters	Steroids and Steroid Derivatives	[M+NH4]+
702.626	C49H80O2	([M+H]+ C13)_22:4 Cholesteryl ester	Positive mode	Cholesteryl esters	Steroids and Steroid Derivatives	[M+NH4]+
703.63	C49H80O2	([M+H]+ 2C13)_22:4 Cholesteryl ester	Positive mode	Cholesteryl esters	Steroids and Steroid Derivatives	[M+NH4]+
699.607	C49H78O2	([M+H]+)_22:5 Cholesteryl ester	Positive mode	Cholesteryl esters	Steroids and Steroid Derivatives	[M+NH4]+
700.611	C49H78O2	([M+H]+ C13)_22:5 Cholesteryl ester	Positive mode	Cholesteryl esters	Steroids and Steroid Derivatives	[M+NH4]+
701.614	C49H78O2	([M+H]+ 2C13)_22:5 Cholesteryl ester	Positive mode	Cholesteryl esters	Steroids and Steroid Derivatives	[M+NH4]+
697.592	C49H76O2	([M+H]+)_22:6 Cholesteryl ester	Positive mode	Cholesteryl esters	Steroids and Steroid Derivatives	[M+NH4]+
698.595	C49H76O2	([M+H]+ C13)_22:6 Cholesteryl ester	Positive mode	Cholesteryl esters	Steroids and Steroid Derivatives	[M+NH4]+
699.599	C49H76O2	([M+H]+ 2C13)_22:6 Cholesteryl ester	Positive mode	Cholesteryl esters	Steroids and Steroid Derivatives	[M+NH4]+
735.701	C51H90O2	([M+H]+)_24:1 Cholesteryl ester	Positive mode	Cholesteryl esters	Steroids and Steroid Derivatives	[M+NH4]+
736.705	C51H90O2	([M+H]+ C13)_24:1 Cholesteryl ester	Positive mode	Cholesteryl esters	Steroids and Steroid Derivatives	[M+NH4]+
737.708	C51H90O2	([M+H]+ 2C13)_24:1 Cholesteryl ester	Positive mode	Cholesteryl esters	Steroids and Steroid Derivatives	[M+NH4]+
691.639	C48H82O2	([M+H]+)_lanosteryl oleate	Positive mode	Cholesteryl esters	Steroids and Steroid Derivatives	[M+NH4]+
692.642	C48H82O2	([M+H]+ C13)_lanosteryl oleate	Positive mode	Cholesteryl esters	Steroids and Steroid Derivatives	[M+NH4]+
693.645	C48H82O2	([M+H]+ 2C13)_lanosteryl oleate	Positive mode	Cholesteryl esters	Steroids and Steroid Derivatives	[M+NH4]+
663.607	C46H78O2	([M+H]+)_lanosteryl palmitoleate	Positive mode	Cholesteryl esters	Steroids and Steroid Derivatives	[M+NH4]+
664.611	C46H78O2	([M+H]+ C13)_lanosteryl palmitoleate	Positive mode	Cholesteryl esters	Steroids and Steroid Derivatives	[M+NH4]+
665.614	C46H78O2	([M+H]+ 2C13)_lanosteryl palmitoleate	Positive mode	Cholesteryl esters	Steroids and Steroid Derivatives	[M+NH4]+
591.511	C39H68O2	([M+Na]+)_12:0 Cholesteryl ester	Positive mode	Cholesteryl esters	Steroids and Steroid Derivatives	[M+NH4]+
592.515	C39H68O2	([M+Na]+ C13)_12:0 Cholesteryl ester	Positive mode	Cholesteryl esters	Steroids and Steroid Derivatives	[M+NH4]+
593.518	C39H68O2	([M+Na]+ 2C13)_12:0 Cholesteryl ester	Positive mode	Cholesteryl esters	Steroids and Steroid Derivatives	[M+NH4]+
619.542	C41H72O2	([M+Na]+)_14:0 Cholesteryl ester	Positive mode	Cholesteryl esters	Steroids and Steroid Derivatives	[M+NH4]+
620.546	C41H72O2	([M+Na]+ C13)_14:0 Cholesteryl ester	Positive mode	Cholesteryl esters	Steroids and Steroid Derivatives	[M+NH4]+
621.549	C41H72O2	([M+Na]+ 2C13)_14:0 Cholesteryl ester	Positive mode	Cholesteryl esters	Steroids and Steroid Derivatives	[M+NH4]+
617.527	C41H70O2	([M+Na]+)_14:1 Cholesteryl ester	Positive mode	Cholesteryl esters	Steroids and Steroid Derivatives	[M+NH4]+
618.53	C41H70O2	([M+Na]+ C13)_14:1 Cholesteryl ester	Positive mode	Cholesteryl esters	Steroids and Steroid Derivatives	[M+NH4]+
619.534	C41H70O2	([M+Na]+ 2C13)_14:1 Cholesteryl ester	Positive mode	Cholesteryl esters	Steroids and Steroid Derivatives	[M+NH4]+
633.558	C42H74O2	([M+Na]+)_15:0 Cholesteryl ester	Positive mode	Cholesteryl esters	Steroids and Steroid Derivatives	[M+NH4]+
634.561	C42H74O2	([M+Na]+ C13)_15:0 Cholesteryl ester	Positive mode	Cholesteryl esters	Steroids and Steroid Derivatives	[M+NH4]+
635.565	C42H74O2	([M+Na]+ 2C13)_15:0 Cholesteryl ester	Positive mode	Cholesteryl esters	Steroids and Steroid Derivatives	[M+NH4]+
631.542	C42H72O2	([M+Na]+)_15:1 Cholesteryl ester	Positive mode	Cholesteryl esters	Steroids and Steroid Derivatives	[M+NH4]+
632.546	C42H72O2	([M+Na]+ C13)_15:1 Cholesteryl ester	Positive mode	Cholesteryl esters	Steroids and Steroid Derivatives	[M+NH4]+
633.549	C42H72O2	([M+Na]+ 2C13)_15:1 Cholesteryl ester	Positive mode	Cholesteryl esters	Steroids and Steroid Derivatives	[M+NH4]+
647.574	C43H76O2	([M+Na]+)_16:0 Cholesteryl ester	Positive mode	Cholesteryl esters	Steroids and Steroid Derivatives	[M+NH4]+
648.577	C43H76O2	([M+Na]+ C13)_16:0 Cholesteryl ester	Positive mode	Cholesteryl esters	Steroids and Steroid Derivatives	[M+NH4]+
649.58	C43H76O2	([M+Na]+ 2C13)_16:0 Cholesteryl ester	Positive mode	Cholesteryl esters	Steroids and Steroid Derivatives	[M+NH4]+
645.558	C43H74O2	([M+Na]+)_16:1 Cholesteryl ester	Positive mode	Cholesteryl esters	Steroids and Steroid Derivatives	[M+NH4]+
646.561	C43H74O2	([M+Na]+ C13)_16:1 Cholesteryl ester	Positive mode	Cholesteryl esters	Steroids and Steroid Derivatives	[M+NH4]+
647.565	C43H74O2	([M+Na]+ 2C13)_16:1 Cholesteryl ester	Positive mode	Cholesteryl esters	Steroids and Steroid Derivatives	[M+NH4]+
643.542	C43H72O2	([M+Na]+)_16:2 Cholesteryl ester	Positive mode	Cholesteryl esters	Steroids and Steroid Derivatives	[M+NH4]+
644.546	C43H72O2	([M+Na]+ C13)_16:2 Cholesteryl ester	Positive mode	Cholesteryl esters	Steroids and Steroid Derivatives	[M+NH4]+
645.549	C43H72O2	([M+Na]+ 2C13)_16:2 Cholesteryl ester	Positive mode	Cholesteryl esters	Steroids and Steroid Derivatives	[M+NH4]+
661.589	C44H78O2	([M+Na]+)_17:0 Cholesteryl ester	Positive mode	Cholesteryl esters	Steroids and Steroid Derivatives	[M+NH4]+
662.593	C44H78O2	([M+Na]+ C13)_17:0 Cholesteryl ester	Positive mode	Cholesteryl esters	Steroids and Steroid Derivatives	[M+NH4]+
663.596	C44H78O2	([M+Na]+ 2C13)_17:0 Cholesteryl ester	Positive mode	Cholesteryl esters	Steroids and Steroid Derivatives	[M+NH4]+
659.574	C44H76O2	([M+Na]+)_17:1 Cholesteryl ester	Positive mode	Cholesteryl esters	Steroids and Steroid Derivatives	[M+NH4]+
660.577	C44H76O2	([M+Na]+ C13)_17:1 Cholesteryl ester	Positive mode	Cholesteryl esters	Steroids and Steroid Derivatives	[M+NH4]+
661.58	C44H76O2	([M+Na]+ 2C13)_17:1 Cholesteryl ester	Positive mode	Cholesteryl esters	Steroids and Steroid Derivatives	[M+NH4]+
675.605	C45H80O2	([M+Na]+)_18:0 Cholesteryl ester	Positive mode	Cholesteryl esters	Steroids and Steroid Derivatives	[M+NH4]+
676.608	C45H80O2	([M+Na]+ C13)_18:0 Cholesteryl ester	Positive mode	Cholesteryl esters	Steroids and Steroid Derivatives	[M+NH4]+
677.612	C45H80O2	([M+Na]+ 2C13)_18:0 Cholesteryl ester	Positive mode	Cholesteryl esters	Steroids and Steroid Derivatives	[M+NH4]+
673.589	C45H78O2	([M+Na]+)_18:1 Cholesteryl ester	Positive mode	Cholesteryl esters	Steroids and Steroid Derivatives	[M+NH4]+
674.593	C45H78O2	([M+Na]+ C13)_18:1 Cholesteryl ester	Positive mode	Cholesteryl esters	Steroids and Steroid Derivatives	[M+NH4]+
675.596	C45H78O2	([M+Na]+ 2C13)_18:1 Cholesteryl ester	Positive mode	Cholesteryl esters	Steroids and Steroid Derivatives	[M+NH4]+
671.574	C45H76O2	([M+Na]+)_18:2 Cholesteryl ester	Positive mode	Cholesteryl esters	Steroids and Steroid Derivatives	[M+NH4]+
672.577	C45H76O2	([M+Na]+ C13)_18:2 Cholesteryl ester	Positive mode	Cholesteryl esters	Steroids and Steroid Derivatives	[M+NH4]+
673.58	C45H76O2	([M+Na]+ 2C13)_18:2 Cholesteryl ester	Positive mode	Cholesteryl esters	Steroids and Steroid Derivatives	[M+NH4]+
669.558	C45H74O2	([M+Na]+)_18:3 Cholesteryl ester	Positive mode	Cholesteryl esters	Steroids and Steroid Derivatives	[M+NH4]+
670.561	C45H74O2	([M+Na]+ C13)_18:3 Cholesteryl ester	Positive mode	Cholesteryl esters	Steroids and Steroid Derivatives	[M+NH4]+
671.565	C45H74O2	([M+Na]+ 2C13)_18:3 Cholesteryl ester	Positive mode	Cholesteryl esters	Steroids and Steroid Derivatives	[M+NH4]+
689.621	C46H82O2	([M+Na]+)_19:0 Cholesteryl ester	Positive mode	Cholesteryl esters	Steroids and Steroid Derivatives	[M+NH4]+
690.624	C46H82O2	([M+Na]+ C13)_19:0 Cholesteryl ester	Positive mode	Cholesteryl esters	Steroids and Steroid Derivatives	[M+NH4]+
691.627	C46H82O2	([M+Na]+ 2C13)_19:0 Cholesteryl ester	Positive mode	Cholesteryl esters	Steroids and Steroid Derivatives	[M+NH4]+
703.636	C47H84O2	([M+Na]+)_20:0 Cholesteryl ester	Positive mode	Cholesteryl esters	Steroids and Steroid Derivatives	[M+NH4]+
704.64	C47H84O2	([M+Na]+ C13)_20:0 Cholesteryl ester	Positive mode	Cholesteryl esters	Steroids and Steroid Derivatives	[M+NH4]+
705.643	C47H84O2	([M+Na]+ 2C13)_20:0 Cholesteryl ester	Positive mode	Cholesteryl esters	Steroids and Steroid Derivatives	[M+NH4]+
701.621	C47H82O2	([M+Na]+)_20:1 Cholesteryl ester	Positive mode	Cholesteryl esters	Steroids and Steroid Derivatives	[M+NH4]+
702.624	C47H82O2	([M+Na]+ C13)_20:1 Cholesteryl ester	Positive mode	Cholesteryl esters	Steroids and Steroid Derivatives	[M+NH4]+
703.627	C47H82O2	([M+Na]+ 2C13)_20:1 Cholesteryl ester	Positive mode	Cholesteryl esters	Steroids and Steroid Derivatives	[M+NH4]+
699.605	C47H80O2	([M+Na]+)_20:2 Cholesteryl ester	Positive mode	Cholesteryl esters	Steroids and Steroid Derivatives	[M+NH4]+
700.608	C47H80O2	([M+Na]+ C13)_20:2 Cholesteryl ester	Positive mode	Cholesteryl esters	Steroids and Steroid Derivatives	[M+NH4]+
701.612	C47H80O2	([M+Na]+ 2C13)_20:2 Cholesteryl ester	Positive mode	Cholesteryl esters	Steroids and Steroid Derivatives	[M+NH4]+
697.589	C47H78O2	([M+Na]+)_20:3 Cholesteryl ester	Positive mode	Cholesteryl esters	Steroids and Steroid Derivatives	[M+NH4]+
698.593	C47H78O2	([M+Na]+ C13)_20:3 Cholesteryl ester	Positive mode	Cholesteryl esters	Steroids and Steroid Derivatives	[M+NH4]+
699.596	C47H78O2	([M+Na]+ 2C13)_20:3 Cholesteryl ester	Positive mode	Cholesteryl esters	Steroids and Steroid Derivatives	[M+NH4]+
695.574	C47H76O2	([M+Na]+)_20:4 Cholesteryl ester	Positive mode	Cholesteryl esters	Steroids and Steroid Derivatives	[M+NH4]+
696.577	C47H76O2	([M+Na]+ C13)_20:4 Cholesteryl ester	Positive mode	Cholesteryl esters	Steroids and Steroid Derivatives	[M+NH4]+
697.58	C47H76O2	([M+Na]+ 2C13)_20:4 Cholesteryl ester	Positive mode	Cholesteryl esters	Steroids and Steroid Derivatives	[M+NH4]+
693.558	C47H74O2	([M+Na]+)_20:5 Cholesteryl ester	Positive mode	Cholesteryl esters	Steroids and Steroid Derivatives	[M+NH4]+
694.561	C47H74O2	([M+Na]+ C13)_20:5 Cholesteryl ester	Positive mode	Cholesteryl esters	Steroids and Steroid Derivatives	[M+NH4]+
695.565	C47H74O2	([M+Na]+ 2C13)_20:5 Cholesteryl ester	Positive mode	Cholesteryl esters	Steroids and Steroid Derivatives	[M+NH4]+
729.652	C49H86O2	([M+Na]+)_22:1 Cholesteryl ester	Positive mode	Cholesteryl esters	Steroids and Steroid Derivatives	[M+NH4]+
730.655	C49H86O2	([M+Na]+ C13)_22:1 Cholesteryl ester	Positive mode	Cholesteryl esters	Steroids and Steroid Derivatives	[M+NH4]+
731.659	C49H86O2	([M+Na]+ 2C13)_22:1 Cholesteryl ester	Positive mode	Cholesteryl esters	Steroids and Steroid Derivatives	[M+NH4]+
727.636	C49H84O2	([M+Na]+)_22:2 Cholesteryl ester	Positive mode	Cholesteryl esters	Steroids and Steroid Derivatives	[M+NH4]+
728.64	C49H84O2	([M+Na]+ C13)_22:2 Cholesteryl ester	Positive mode	Cholesteryl esters	Steroids and Steroid Derivatives	[M+NH4]+
729.643	C49H84O2	([M+Na]+ 2C13)_22:2 Cholesteryl ester	Positive mode	Cholesteryl esters	Steroids and Steroid Derivatives	[M+NH4]+
723.605	C49H80O2	([M+Na]+)_22:4 Cholesteryl ester	Positive mode	Cholesteryl esters	Steroids and Steroid Derivatives	[M+NH4]+
724.608	C49H80O2	([M+Na]+ C13)_22:4 Cholesteryl ester	Positive mode	Cholesteryl esters	Steroids and Steroid Derivatives	[M+NH4]+
725.612	C49H80O2	([M+Na]+ 2C13)_22:4 Cholesteryl ester	Positive mode	Cholesteryl esters	Steroids and Steroid Derivatives	[M+NH4]+
721.589	C49H78O2	([M+Na]+)_22:5 Cholesteryl ester	Positive mode	Cholesteryl esters	Steroids and Steroid Derivatives	[M+NH4]+
722.593	C49H78O2	([M+Na]+ C13)_22:5 Cholesteryl ester	Positive mode	Cholesteryl esters	Steroids and Steroid Derivatives	[M+NH4]+
723.596	C49H78O2	([M+Na]+ 2C13)_22:5 Cholesteryl ester	Positive mode	Cholesteryl esters	Steroids and Steroid Derivatives	[M+NH4]+
719.574	C49H76O2	([M+Na]+)_22:6 Cholesteryl ester	Positive mode	Cholesteryl esters	Steroids and Steroid Derivatives	[M+NH4]+
720.577	C49H76O2	([M+Na]+ C13)_22:6 Cholesteryl ester	Positive mode	Cholesteryl esters	Steroids and Steroid Derivatives	[M+NH4]+
721.58	C49H76O2	([M+Na]+ 2C13)_22:6 Cholesteryl ester	Positive mode	Cholesteryl esters	Steroids and Steroid Derivatives	[M+NH4]+
757.683	C51H90O2	([M+Na]+)_24:1 Cholesteryl ester	Positive mode	Cholesteryl esters	Steroids and Steroid Derivatives	[M+NH4]+
758.687	C51H90O2	([M+Na]+ C13)_24:1 Cholesteryl ester	Positive mode	Cholesteryl esters	Steroids and Steroid Derivatives	[M+NH4]+
759.69	C51H90O2	([M+Na]+ 2C13)_24:1 Cholesteryl ester	Positive mode	Cholesteryl esters	Steroids and Steroid Derivatives	[M+NH4]+
713.621	C48H82O2	([M+Na]+)_lanosteryl oleate	Positive mode	Cholesteryl esters	Steroids and Steroid Derivatives	[M+NH4]+
714.624	C48H82O2	([M+Na]+ C13)_lanosteryl oleate	Positive mode	Cholesteryl esters	Steroids and Steroid Derivatives	[M+NH4]+
715.627	C48H82O2	([M+Na]+ 2C13)_lanosteryl oleate	Positive mode	Cholesteryl esters	Steroids and Steroid Derivatives	[M+NH4]+
685.589	C46H78O2	([M+Na]+)_lanosteryl palmitoleate	Positive mode	Cholesteryl esters	Steroids and Steroid Derivatives	[M+NH4]+
686.593	C46H78O2	([M+Na]+ C13)_lanosteryl palmitoleate	Positive mode	Cholesteryl esters	Steroids and Steroid Derivatives	[M+NH4]+
687.596	C46H78O2	([M+Na]+ 2C13)_lanosteryl palmitoleate	Positive mode	Cholesteryl esters	Steroids and Steroid Derivatives	[M+NH4]+
586.556	C39H68O2	([M+NH4]+)_12:0 Cholesteryl ester	Positive mode	Cholesteryl esters	Steroids and Steroid Derivatives	[M+NH4]+
587.559	C39H68O2	([M+NH4]+ C13)_12:0 Cholesteryl ester	Positive mode	Cholesteryl esters	Steroids and Steroid Derivatives	[M+NH4]+
588.562	C39H68O2	([M+NH4]+ 2C13)_12:0 Cholesteryl ester	Positive mode	Cholesteryl esters	Steroids and Steroid Derivatives	[M+NH4]+
614.587	C41H72O2	([M+NH4]+)_14:0 Cholesteryl ester	Positive mode	Cholesteryl esters	Steroids and Steroid Derivatives	[M+NH4]+
615.59	C41H72O2	([M+NH4]+ C13)_14:0 Cholesteryl ester	Positive mode	Cholesteryl esters	Steroids and Steroid Derivatives	[M+NH4]+
616.594	C41H72O2	([M+NH4]+ 2C13)_14:0 Cholesteryl ester	Positive mode	Cholesteryl esters	Steroids and Steroid Derivatives	[M+NH4]+
612.571	C41H70O2	([M+NH4]+)_14:1 Cholesteryl ester	Positive mode	Cholesteryl esters	Steroids and Steroid Derivatives	[M+NH4]+
613.575	C41H70O2	([M+NH4]+ C13)_14:1 Cholesteryl ester	Positive mode	Cholesteryl esters	Steroids and Steroid Derivatives	[M+NH4]+
614.578	C41H70O2	([M+NH4]+ 2C13)_14:1 Cholesteryl ester	Positive mode	Cholesteryl esters	Steroids and Steroid Derivatives	[M+NH4]+
628.603	C42H74O2	([M+NH4]+)_15:0 Cholesteryl ester	Positive mode	Cholesteryl esters	Steroids and Steroid Derivatives	[M+NH4]+
629.606	C42H74O2	([M+NH4]+ C13)_15:0 Cholesteryl ester	Positive mode	Cholesteryl esters	Steroids and Steroid Derivatives	[M+NH4]+
630.609	C42H74O2	([M+NH4]+ 2C13)_15:0 Cholesteryl ester	Positive mode	Cholesteryl esters	Steroids and Steroid Derivatives	[M+NH4]+
626.587	C42H72O2	([M+NH4]+)_15:1 Cholesteryl ester	Positive mode	Cholesteryl esters	Steroids and Steroid Derivatives	[M+NH4]+
627.59	C42H72O2	([M+NH4]+ C13)_15:1 Cholesteryl ester	Positive mode	Cholesteryl esters	Steroids and Steroid Derivatives	[M+NH4]+
628.594	C42H72O2	([M+NH4]+ 2C13)_15:1 Cholesteryl ester	Positive mode	Cholesteryl esters	Steroids and Steroid Derivatives	[M+NH4]+
642.618	C43H76O2	([M+NH4]+)_16:0 Cholesteryl ester	Positive mode	Cholesteryl esters	Steroids and Steroid Derivatives	[M+NH4]+
643.622	C43H76O2	([M+NH4]+ C13)_16:0 Cholesteryl ester	Positive mode	Cholesteryl esters	Steroids and Steroid Derivatives	[M+NH4]+
644.625	C43H76O2	([M+NH4]+ 2C13)_16:0 Cholesteryl ester	Positive mode	Cholesteryl esters	Steroids and Steroid Derivatives	[M+NH4]+
640.603	C43H74O2	([M+NH4]+)_16:1 Cholesteryl ester	Positive mode	Cholesteryl esters	Steroids and Steroid Derivatives	[M+NH4]+
641.606	C43H74O2	([M+NH4]+ C13)_16:1 Cholesteryl ester	Positive mode	Cholesteryl esters	Steroids and Steroid Derivatives	[M+NH4]+
642.609	C43H74O2	([M+NH4]+ 2C13)_16:1 Cholesteryl ester	Positive mode	Cholesteryl esters	Steroids and Steroid Derivatives	[M+NH4]+
638.587	C43H72O2	([M+NH4]+)_16:2 Cholesteryl ester	Positive mode	Cholesteryl esters	Steroids and Steroid Derivatives	[M+NH4]+
639.59	C43H72O2	([M+NH4]+ C13)_16:2 Cholesteryl ester	Positive mode	Cholesteryl esters	Steroids and Steroid Derivatives	[M+NH4]+
640.594	C43H72O2	([M+NH4]+ 2C13)_16:2 Cholesteryl ester	Positive mode	Cholesteryl esters	Steroids and Steroid Derivatives	[M+NH4]+
656.634	C44H78O2	([M+NH4]+)_17:0 Cholesteryl ester	Positive mode	Cholesteryl esters	Steroids and Steroid Derivatives	[M+NH4]+
657.637	C44H78O2	([M+NH4]+ C13)_17:0 Cholesteryl ester	Positive mode	Cholesteryl esters	Steroids and Steroid Derivatives	[M+NH4]+
658.641	C44H78O2	([M+NH4]+ 2C13)_17:0 Cholesteryl ester	Positive mode	Cholesteryl esters	Steroids and Steroid Derivatives	[M+NH4]+
654.618	C44H76O2	([M+NH4]+)_17:1 Cholesteryl ester	Positive mode	Cholesteryl esters	Steroids and Steroid Derivatives	[M+NH4]+
655.622	C44H76O2	([M+NH4]+ C13)_17:1 Cholesteryl ester	Positive mode	Cholesteryl esters	Steroids and Steroid Derivatives	[M+NH4]+
656.625	C44H76O2	([M+NH4]+ 2C13)_17:1 Cholesteryl ester	Positive mode	Cholesteryl esters	Steroids and Steroid Derivatives	[M+NH4]+
670.65	C45H80O2	([M+NH4]+)_18:0 Cholesteryl ester	Positive mode	Cholesteryl esters	Steroids and Steroid Derivatives	[M+NH4]+
671.653	C45H80O2	([M+NH4]+ C13)_18:0 Cholesteryl ester	Positive mode	Cholesteryl esters	Steroids and Steroid Derivatives	[M+NH4]+
672.656	C45H80O2	([M+NH4]+ 2C13)_18:0 Cholesteryl ester	Positive mode	Cholesteryl esters	Steroids and Steroid Derivatives	[M+NH4]+
668.634	C45H78O2	([M+NH4]+)_18:1 Cholesteryl ester	Positive mode	Cholesteryl esters	Steroids and Steroid Derivatives	[M+NH4]+
669.637	C45H78O2	([M+NH4]+ C13)_18:1 Cholesteryl ester	Positive mode	Cholesteryl esters	Steroids and Steroid Derivatives	[M+NH4]+
670.641	C45H78O2	([M+NH4]+ 2C13)_18:1 Cholesteryl ester	Positive mode	Cholesteryl esters	Steroids and Steroid Derivatives	[M+NH4]+
666.618	C45H76O2	([M+NH4]+)_18:2 Cholesteryl ester	Positive mode	Cholesteryl esters	Steroids and Steroid Derivatives	[M+NH4]+
667.622	C45H76O2	([M+NH4]+ C13)_18:2 Cholesteryl ester	Positive mode	Cholesteryl esters	Steroids and Steroid Derivatives	[M+NH4]+
668.625	C45H76O2	([M+NH4]+ 2C13)_18:2 Cholesteryl ester	Positive mode	Cholesteryl esters	Steroids and Steroid Derivatives	[M+NH4]+
664.603	C45H74O2	([M+NH4]+)_18:3 Cholesteryl ester	Positive mode	Cholesteryl esters	Steroids and Steroid Derivatives	[M+NH4]+
665.606	C45H74O2	([M+NH4]+ C13)_18:3 Cholesteryl ester	Positive mode	Cholesteryl esters	Steroids and Steroid Derivatives	[M+NH4]+
666.609	C45H74O2	([M+NH4]+ 2C13)_18:3 Cholesteryl ester	Positive mode	Cholesteryl esters	Steroids and Steroid Derivatives	[M+NH4]+
684.665	C46H82O2	([M+NH4]+)_19:0 Cholesteryl ester	Positive mode	Cholesteryl esters	Steroids and Steroid Derivatives	[M+NH4]+
685.669	C46H82O2	([M+NH4]+ C13)_19:0 Cholesteryl ester	Positive mode	Cholesteryl esters	Steroids and Steroid Derivatives	[M+NH4]+
686.672	C46H82O2	([M+NH4]+ 2C13)_19:0 Cholesteryl ester	Positive mode	Cholesteryl esters	Steroids and Steroid Derivatives	[M+NH4]+
698.681	C47H84O2	([M+NH4]+)_20:0 Cholesteryl ester	Positive mode	Cholesteryl esters	Steroids and Steroid Derivatives	[M+NH4]+
699.684	C47H84O2	([M+NH4]+ C13)_20:0 Cholesteryl ester	Positive mode	Cholesteryl esters	Steroids and Steroid Derivatives	[M+NH4]+
700.688	C47H84O2	([M+NH4]+ 2C13)_20:0 Cholesteryl ester	Positive mode	Cholesteryl esters	Steroids and Steroid Derivatives	[M+NH4]+
696.665	C47H82O2	([M+NH4]+)_20:1 Cholesteryl ester	Positive mode	Cholesteryl esters	Steroids and Steroid Derivatives	[M+NH4]+
697.669	C47H82O2	([M+NH4]+ C13)_20:1 Cholesteryl ester	Positive mode	Cholesteryl esters	Steroids and Steroid Derivatives	[M+NH4]+
698.672	C47H82O2	([M+NH4]+ 2C13)_20:1 Cholesteryl ester	Positive mode	Cholesteryl esters	Steroids and Steroid Derivatives	[M+NH4]+
694.65	C47H80O2	([M+NH4]+)_20:2 Cholesteryl ester	Positive mode	Cholesteryl esters	Steroids and Steroid Derivatives	[M+NH4]+
695.653	C47H80O2	([M+NH4]+ C13)_20:2 Cholesteryl ester	Positive mode	Cholesteryl esters	Steroids and Steroid Derivatives	[M+NH4]+
696.656	C47H80O2	([M+NH4]+ 2C13)_20:2 Cholesteryl ester	Positive mode	Cholesteryl esters	Steroids and Steroid Derivatives	[M+NH4]+
692.634	C47H78O2	([M+NH4]+)_20:3 Cholesteryl ester	Positive mode	Cholesteryl esters	Steroids and Steroid Derivatives	[M+NH4]+
693.637	C47H78O2	([M+NH4]+ C13)_20:3 Cholesteryl ester	Positive mode	Cholesteryl esters	Steroids and Steroid Derivatives	[M+NH4]+
694.641	C47H78O2	([M+NH4]+ 2C13)_20:3 Cholesteryl ester	Positive mode	Cholesteryl esters	Steroids and Steroid Derivatives	[M+NH4]+
690.618	C47H76O2	([M+NH4]+)_20:4 Cholesteryl ester	Positive mode	Cholesteryl esters	Steroids and Steroid Derivatives	[M+NH4]+
691.622	C47H76O2	([M+NH4]+ C13)_20:4 Cholesteryl ester	Positive mode	Cholesteryl esters	Steroids and Steroid Derivatives	[M+NH4]+
692.625	C47H76O2	([M+NH4]+ 2C13)_20:4 Cholesteryl ester	Positive mode	Cholesteryl esters	Steroids and Steroid Derivatives	[M+NH4]+
688.603	C47H74O2	([M+NH4]+)_20:5 Cholesteryl ester	Positive mode	Cholesteryl esters	Steroids and Steroid Derivatives	[M+NH4]+
689.606	C47H74O2	([M+NH4]+ C13)_20:5 Cholesteryl ester	Positive mode	Cholesteryl esters	Steroids and Steroid Derivatives	[M+NH4]+
690.609	C47H74O2	([M+NH4]+ 2C13)_20:5 Cholesteryl ester	Positive mode	Cholesteryl esters	Steroids and Steroid Derivatives	[M+NH4]+
724.697	C49H86O2	([M+NH4]+)_22:1 Cholesteryl ester	Positive mode	Cholesteryl esters	Steroids and Steroid Derivatives	[M+NH4]+
725.7	C49H86O2	([M+NH4]+ C13)_22:1 Cholesteryl ester	Positive mode	Cholesteryl esters	Steroids and Steroid Derivatives	[M+NH4]+
726.703	C49H86O2	([M+NH4]+ 2C13)_22:1 Cholesteryl ester	Positive mode	Cholesteryl esters	Steroids and Steroid Derivatives	[M+NH4]+
722.681	C49H84O2	([M+NH4]+)_22:2 Cholesteryl ester	Positive mode	Cholesteryl esters	Steroids and Steroid Derivatives	[M+NH4]+
723.684	C49H84O2	([M+NH4]+ C13)_22:2 Cholesteryl ester	Positive mode	Cholesteryl esters	Steroids and Steroid Derivatives	[M+NH4]+
724.688	C49H84O2	([M+NH4]+ 2C13)_22:2 Cholesteryl ester	Positive mode	Cholesteryl esters	Steroids and Steroid Derivatives	[M+NH4]+
718.65	C49H80O2	([M+NH4]+)_22:4 Cholesteryl ester	Positive mode	Cholesteryl esters	Steroids and Steroid Derivatives	[M+NH4]+
719.653	C49H80O2	([M+NH4]+ C13)_22:4 Cholesteryl ester	Positive mode	Cholesteryl esters	Steroids and Steroid Derivatives	[M+NH4]+
720.656	C49H80O2	([M+NH4]+ 2C13)_22:4 Cholesteryl ester	Positive mode	Cholesteryl esters	Steroids and Steroid Derivatives	[M+NH4]+
716.634	C49H78O2	([M+NH4]+)_22:5 Cholesteryl ester	Positive mode	Cholesteryl esters	Steroids and Steroid Derivatives	[M+NH4]+
717.637	C49H78O2	([M+NH4]+ C13)_22:5 Cholesteryl ester	Positive mode	Cholesteryl esters	Steroids and Steroid Derivatives	[M+NH4]+
718.641	C49H78O2	([M+NH4]+ 2C13)_22:5 Cholesteryl ester	Positive mode	Cholesteryl esters	Steroids and Steroid Derivatives	[M+NH4]+
714.618	C49H76O2	([M+NH4]+)_22:6 Cholesteryl ester	Positive mode	Cholesteryl esters	Steroids and Steroid Derivatives	[M+NH4]+
715.622	C49H76O2	([M+NH4]+ C13)_22:6 Cholesteryl ester	Positive mode	Cholesteryl esters	Steroids and Steroid Derivatives	[M+NH4]+
716.625	C49H76O2	([M+NH4]+ 2C13)_22:6 Cholesteryl ester	Positive mode	Cholesteryl esters	Steroids and Steroid Derivatives	[M+NH4]+
752.728	C51H90O2	([M+NH4]+)_24:1 Cholesteryl ester	Positive mode	Cholesteryl esters	Steroids and Steroid Derivatives	[M+NH4]+
753.731	C51H90O2	([M+NH4]+ C13)_24:1 Cholesteryl ester	Positive mode	Cholesteryl esters	Steroids and Steroid Derivatives	[M+NH4]+
754.735	C51H90O2	([M+NH4]+ 2C13)_24:1 Cholesteryl ester	Positive mode	Cholesteryl esters	Steroids and Steroid Derivatives	[M+NH4]+
708.665	C48H82O2	([M+NH4]+)_lanosteryl oleate	Positive mode	Cholesteryl esters	Steroids and Steroid Derivatives	[M+NH4]+
709.669	C48H82O2	([M+NH4]+ C13)_lanosteryl oleate	Positive mode	Cholesteryl esters	Steroids and Steroid Derivatives	[M+NH4]+
710.672	C48H82O2	([M+NH4]+ 2C13)_lanosteryl oleate	Positive mode	Cholesteryl esters	Steroids and Steroid Derivatives	[M+NH4]+
680.634	C46H78O2	([M+NH4]+)_lanosteryl palmitoleate	Positive mode	Cholesteryl esters	Steroids and Steroid Derivatives	[M+NH4]+
681.637	C46H78O2	([M+NH4]+ C13)_lanosteryl palmitoleate	Positive mode	Cholesteryl esters	Steroids and Steroid Derivatives	[M+NH4]+
682.641	C46H78O2	([M+NH4]+ 2C13)_lanosteryl palmitoleate	Positive mode	Cholesteryl esters	Steroids and Steroid Derivatives	[M+NH4]+
1367.9	C73H134O17P2	([M+Na]+)_CL 64:4	Positive mode	Cardiolipines	Glycerolipids	[M+NH4]+
1368.9	C73H134O17P2	([M+Na]+ C13)_CL 64:4	Positive mode	Cardiolipines	Glycerolipids	[M+NH4]+
1369.91	C73H134O17P2	([M+Na]+ 2C13)_CL 64:4	Positive mode	Cardiolipines	Glycerolipids	[M+NH4]+
1393.91	C75H136O17P2	([M+Na]+)_CL 66:5	Positive mode	Cardiolipines	Glycerolipids	[M+NH4]+
1394.92	C75H136O17P2	([M+Na]+ C13)_CL 66:5	Positive mode	Cardiolipines	Glycerolipids	[M+NH4]+
1395.92	C75H136O17P2	([M+Na]+ 2C13)_CL 66:5	Positive mode	Cardiolipines	Glycerolipids	[M+NH4]+
1395.93	C75H138O17P2	([M+Na]+)_CL 66:4	Positive mode	Cardiolipines	Glycerolipids	[M+NH4]+
1396.93	C75H138O17P2	([M+Na]+ C13)_CL 66:4	Positive mode	Cardiolipines	Glycerolipids	[M+NH4]+
1397.94	C75H138O17P2	([M+Na]+ 2C13)_CL 66:4	Positive mode	Cardiolipines	Glycerolipids	[M+NH4]+
1419.93	C77H138O17P2	([M+Na]+)_CL 68:6	Positive mode	Cardiolipines	Glycerolipids	[M+NH4]+
1420.93	C77H138O17P2	([M+Na]+ C13)_CL 68:6	Positive mode	Cardiolipines	Glycerolipids	[M+NH4]+
1421.94	C77H138O17P2	([M+Na]+ 2C13)_CL 68:6	Positive mode	Cardiolipines	Glycerolipids	[M+NH4]+
1421.95	C77H140O17P2	([M+Na]+)_CL 68:5	Positive mode	Cardiolipines	Glycerolipids	[M+NH4]+
1422.95	C77H140O17P2	([M+Na]+ C13)_CL 68:5	Positive mode	Cardiolipines	Glycerolipids	[M+NH4]+
1423.95	C77H140O17P2	([M+Na]+ 2C13)_CL 68:5	Positive mode	Cardiolipines	Glycerolipids	[M+NH4]+
1423.96	C77H142O17P2	([M+Na]+)_CL 68:4	Positive mode	Cardiolipines	Glycerolipids	[M+NH4]+
1424.96	C77H142O17P2	([M+Na]+ C13)_CL 68:4	Positive mode	Cardiolipines	Glycerolipids	[M+NH4]+
1425.97	C77H142O17P2	([M+Na]+ 2C13)_CL 68:4	Positive mode	Cardiolipines	Glycerolipids	[M+NH4]+
1425.98	C77H144O17P2	([M+Na]+)_CL 68:3	Positive mode	Cardiolipines	Glycerolipids	[M+NH4]+
1426.98	C77H144O17P2	([M+Na]+ C13)_CL 68:3	Positive mode	Cardiolipines	Glycerolipids	[M+NH4]+
1427.98	C77H144O17P2	([M+Na]+ 2C13)_CL 68:3	Positive mode	Cardiolipines	Glycerolipids	[M+NH4]+
1445.95	C79H140O17P2	([M+Na]+)_CL 70:7	Positive mode	Cardiolipines	Glycerolipids	[M+NH4]+
1446.95	C79H140O17P2	([M+Na]+ C13)_CL 70:7	Positive mode	Cardiolipines	Glycerolipids	[M+NH4]+
1447.95	C79H140O17P2	([M+Na]+ 2C13)_CL 70:7	Positive mode	Cardiolipines	Glycerolipids	[M+NH4]+
1447.96	C79H142O17P2	([M+Na]+)_CL 70:6	Positive mode	Cardiolipines	Glycerolipids	[M+NH4]+
1448.96	C79H142O17P2	([M+Na]+ C13)_CL 70:6	Positive mode	Cardiolipines	Glycerolipids	[M+NH4]+
1449.97	C79H142O17P2	([M+Na]+ 2C13)_CL 70:6	Positive mode	Cardiolipines	Glycerolipids	[M+NH4]+
1449.98	C79H144O17P2	([M+Na]+)_CL 70:5	Positive mode	Cardiolipines	Glycerolipids	[M+NH4]+
1450.98	C79H144O17P2	([M+Na]+ C13)_CL 70:5	Positive mode	Cardiolipines	Glycerolipids	[M+NH4]+
1451.98	C79H144O17P2	([M+Na]+ 2C13)_CL 70:5	Positive mode	Cardiolipines	Glycerolipids	[M+NH4]+
1451.99	C79H146O17P2	([M+Na]+)_CL 70:4	Positive mode	Cardiolipines	Glycerolipids	[M+NH4]+
1453	C79H146O17P2	([M+Na]+ C13)_CL 70:4	Positive mode	Cardiolipines	Glycerolipids	[M+NH4]+
1454	C79H146O17P2	([M+Na]+ 2C13)_CL 70:4	Positive mode	Cardiolipines	Glycerolipids	[M+NH4]+
1454.01	C79H148O17P2	([M+Na]+)_CL 70:3	Positive mode	Cardiolipines	Glycerolipids	[M+NH4]+
1455.01	C79H148O17P2	([M+Na]+ C13)_CL 70:3	Positive mode	Cardiolipines	Glycerolipids	[M+NH4]+
1456.02	C79H148O17P2	([M+Na]+ 2C13)_CL 70:3	Positive mode	Cardiolipines	Glycerolipids	[M+NH4]+
1456.02	C79H150O17P2	([M+Na]+)_CL 70:2	Positive mode	Cardiolipines	Glycerolipids	[M+NH4]+
1457.03	C79H150O17P2	([M+Na]+ C13)_CL 70:2	Positive mode	Cardiolipines	Glycerolipids	[M+NH4]+
1458.03	C79H150O17P2	([M+Na]+ 2C13)_CL 70:2	Positive mode	Cardiolipines	Glycerolipids	[M+NH4]+
1469.95	C81H140O17P2	([M+Na]+)_CL 72:9	Positive mode	Cardiolipines	Glycerolipids	[M+NH4]+
1470.95	C81H140O17P2	([M+Na]+ C13)_CL 72:9	Positive mode	Cardiolipines	Glycerolipids	[M+NH4]+
1471.95	C81H140O17P2	([M+Na]+ 2C13)_CL 72:9	Positive mode	Cardiolipines	Glycerolipids	[M+NH4]+
1471.96	C81H142O17P2	([M+Na]+)_CL 72:8	Positive mode	Cardiolipines	Glycerolipids	[M+NH4]+
1472.96	C81H142O17P2	([M+Na]+ C13)_CL 72:8	Positive mode	Cardiolipines	Glycerolipids	[M+NH4]+
1473.97	C81H142O17P2	([M+Na]+ 2C13)_CL 72:8	Positive mode	Cardiolipines	Glycerolipids	[M+NH4]+
1473.98	C81H144O17P2	([M+Na]+)_CL 72:7	Positive mode	Cardiolipines	Glycerolipids	[M+NH4]+
1474.98	C81H144O17P2	([M+Na]+ C13)_CL 72:7	Positive mode	Cardiolipines	Glycerolipids	[M+NH4]+
1475.98	C81H144O17P2	([M+Na]+ 2C13)_CL 72:7	Positive mode	Cardiolipines	Glycerolipids	[M+NH4]+
1475.99	C81H146O17P2	([M+Na]+)_CL 72:6	Positive mode	Cardiolipines	Glycerolipids	[M+NH4]+
1477	C81H146O17P2	([M+Na]+ C13)_CL 72:6	Positive mode	Cardiolipines	Glycerolipids	[M+NH4]+
1478	C81H146O17P2	([M+Na]+ 2C13)_CL 72:6	Positive mode	Cardiolipines	Glycerolipids	[M+NH4]+
1478.01	C81H148O17P2	([M+Na]+)_CL 72:5	Positive mode	Cardiolipines	Glycerolipids	[M+NH4]+
1479.01	C81H148O17P2	([M+Na]+ C13)_CL 72:5	Positive mode	Cardiolipines	Glycerolipids	[M+NH4]+
1480.02	C81H148O17P2	([M+Na]+ 2C13)_CL 72:5	Positive mode	Cardiolipines	Glycerolipids	[M+NH4]+
1480.02	C81H150O17P2	([M+Na]+)_CL 72:4	Positive mode	Cardiolipines	Glycerolipids	[M+NH4]+
1481.03	C81H150O17P2	([M+Na]+ C13)_CL 72:4	Positive mode	Cardiolipines	Glycerolipids	[M+NH4]+
1482.03	C81H150O17P2	([M+Na]+ 2C13)_CL 72:4	Positive mode	Cardiolipines	Glycerolipids	[M+NH4]+
1493.95	C83H140O17P2	([M+Na]+)_CL 74:11	Positive mode	Cardiolipines	Glycerolipids	[M+NH4]+
1494.95	C83H140O17P2	([M+Na]+ C13)_CL 74:11	Positive mode	Cardiolipines	Glycerolipids	[M+NH4]+
1495.95	C83H140O17P2	([M+Na]+ 2C13)_CL 74:11	Positive mode	Cardiolipines	Glycerolipids	[M+NH4]+
1495.96	C83H142O17P2	([M+Na]+)_CL 74:10	Positive mode	Cardiolipines	Glycerolipids	[M+NH4]+
1496.96	C83H142O17P2	([M+Na]+ C13)_CL 74:10	Positive mode	Cardiolipines	Glycerolipids	[M+NH4]+
1497.97	C83H142O17P2	([M+Na]+ 2C13)_CL 74:10	Positive mode	Cardiolipines	Glycerolipids	[M+NH4]+
1497.98	C83H144O17P2	([M+Na]+)_CL 74:9	Positive mode	Cardiolipines	Glycerolipids	[M+NH4]+
1498.98	C83H144O17P2	([M+Na]+ C13)_CL 74:9	Positive mode	Cardiolipines	Glycerolipids	[M+NH4]+
1499.98	C83H144O17P2	([M+Na]+ 2C13)_CL 74:9	Positive mode	Cardiolipines	Glycerolipids	[M+NH4]+
1499.99	C83H146O17P2	([M+Na]+)_CL 74:8	Positive mode	Cardiolipines	Glycerolipids	[M+NH4]+
1501	C83H146O17P2	([M+Na]+ C13)_CL 74:8	Positive mode	Cardiolipines	Glycerolipids	[M+NH4]+
1502	C83H146O17P2	([M+Na]+ 2C13)_CL 74:8	Positive mode	Cardiolipines	Glycerolipids	[M+NH4]+
1502.01	C83H148O17P2	([M+Na]+)_CL 74:7	Positive mode	Cardiolipines	Glycerolipids	[M+NH4]+
1503.01	C83H148O17P2	([M+Na]+ C13)_CL 74:7	Positive mode	Cardiolipines	Glycerolipids	[M+NH4]+
1504.02	C83H148O17P2	([M+Na]+ 2C13)_CL 74:7	Positive mode	Cardiolipines	Glycerolipids	[M+NH4]+
1504.02	C83H150O17P2	([M+Na]+)_CL 74:6	Positive mode	Cardiolipines	Glycerolipids	[M+NH4]+
1505.03	C83H150O17P2	([M+Na]+ C13)_CL 74:6	Positive mode	Cardiolipines	Glycerolipids	[M+NH4]+
1506.03	C83H150O17P2	([M+Na]+ 2C13)_CL 74:6	Positive mode	Cardiolipines	Glycerolipids	[M+NH4]+
1506.04	C83H152O17P2	([M+Na]+)_CL 74:5	Positive mode	Cardiolipines	Glycerolipids	[M+NH4]+
1507.04	C83H152O17P2	([M+Na]+ C13)_CL 74:5	Positive mode	Cardiolipines	Glycerolipids	[M+NH4]+
1508.05	C83H152O17P2	([M+Na]+ 2C13)_CL 74:5	Positive mode	Cardiolipines	Glycerolipids	[M+NH4]+
1519.96	C85H142O17P2	([M+Na]+)_CL 76:12	Positive mode	Cardiolipines	Glycerolipids	[M+NH4]+
1520.96	C85H142O17P2	([M+Na]+ C13)_CL 76:12	Positive mode	Cardiolipines	Glycerolipids	[M+NH4]+
1521.97	C85H142O17P2	([M+Na]+ 2C13)_CL 76:12	Positive mode	Cardiolipines	Glycerolipids	[M+NH4]+
1521.98	C85H144O17P2	([M+Na]+)_CL 76:11	Positive mode	Cardiolipines	Glycerolipids	[M+NH4]+
1522.98	C85H144O17P2	([M+Na]+ C13)_CL 76:11	Positive mode	Cardiolipines	Glycerolipids	[M+NH4]+
1523.98	C85H144O17P2	([M+Na]+ 2C13)_CL 76:11	Positive mode	Cardiolipines	Glycerolipids	[M+NH4]+
1523.99	C85H146O17P2	([M+Na]+)_CL 76:10	Positive mode	Cardiolipines	Glycerolipids	[M+NH4]+
1525	C85H146O17P2	([M+Na]+ C13)_CL 76:10	Positive mode	Cardiolipines	Glycerolipids	[M+NH4]+
1526	C85H146O17P2	([M+Na]+ 2C13)_CL 76:10	Positive mode	Cardiolipines	Glycerolipids	[M+NH4]+
1526.01	C85H148O17P2	([M+Na]+)_CL 76:9	Positive mode	Cardiolipines	Glycerolipids	[M+NH4]+
1527.01	C85H148O17P2	([M+Na]+ C13)_CL 76:9	Positive mode	Cardiolipines	Glycerolipids	[M+NH4]+
1528.02	C85H148O17P2	([M+Na]+ 2C13)_CL 76:9	Positive mode	Cardiolipines	Glycerolipids	[M+NH4]+
1528.02	C85H150O17P2	([M+Na]+)_CL 76:8	Positive mode	Cardiolipines	Glycerolipids	[M+NH4]+
1529.03	C85H150O17P2	([M+Na]+ C13)_CL 76:8	Positive mode	Cardiolipines	Glycerolipids	[M+NH4]+
1530.03	C85H150O17P2	([M+Na]+ 2C13)_CL 76:8	Positive mode	Cardiolipines	Glycerolipids	[M+NH4]+
1541.95	C87H140O17P2	([M+Na]+)_CL 78:15	Positive mode	Cardiolipines	Glycerolipids	[M+NH4]+
1542.95	C87H140O17P2	([M+Na]+ C13)_CL 78:15	Positive mode	Cardiolipines	Glycerolipids	[M+NH4]+
1543.95	C87H140O17P2	([M+Na]+ 2C13)_CL 78:15	Positive mode	Cardiolipines	Glycerolipids	[M+NH4]+
1543.96	C87H142O17P2	([M+Na]+)_CL 78:14	Positive mode	Cardiolipines	Glycerolipids	[M+NH4]+
1544.96	C87H142O17P2	([M+Na]+ C13)_CL 78:14	Positive mode	Cardiolipines	Glycerolipids	[M+NH4]+
1545.97	C87H142O17P2	([M+Na]+ 2C13)_CL 78:14	Positive mode	Cardiolipines	Glycerolipids	[M+NH4]+
1545.98	C87H144O17P2	([M+Na]+)_CL 78:13	Positive mode	Cardiolipines	Glycerolipids	[M+NH4]+
1546.98	C87H144O17P2	([M+Na]+ C13)_CL 78:13	Positive mode	Cardiolipines	Glycerolipids	[M+NH4]+
1547.98	C87H144O17P2	([M+Na]+ 2C13)_CL 78:13	Positive mode	Cardiolipines	Glycerolipids	[M+NH4]+
1547.99	C87H146O17P2	([M+Na]+)_CL 78:12	Positive mode	Cardiolipines	Glycerolipids	[M+NH4]+
1549	C87H146O17P2	([M+Na]+ C13)_CL 78:12	Positive mode	Cardiolipines	Glycerolipids	[M+NH4]+
1550	C87H146O17P2	([M+Na]+ 2C13)_CL 78:12	Positive mode	Cardiolipines	Glycerolipids	[M+NH4]+
1567.96	C89H142O17P2	([M+Na]+)_CL 80:16	Positive mode	Cardiolipines	Glycerolipids	[M+NH4]+
1568.96	C89H142O17P2	([M+Na]+ C13)_CL 80:16	Positive mode	Cardiolipines	Glycerolipids	[M+NH4]+
1569.97	C89H142O17P2	([M+Na]+ 2C13)_CL 80:16	Positive mode	Cardiolipines	Glycerolipids	[M+NH4]+
1362.94	C73H134O17P2	([M+NH4]+)_CL 64:4	Positive mode	Cardiolipines	Glycerolipids	[M+NH4]+
1363.95	C73H134O17P2	([M+NH4]+ C13)_CL 64:4	Positive mode	Cardiolipines	Glycerolipids	[M+NH4]+
1364.95	C73H134O17P2	([M+NH4]+ 2C13)_CL 64:4	Positive mode	Cardiolipines	Glycerolipids	[M+NH4]+
1388.96	C75H136O17P2	([M+NH4]+)_CL 66:5	Positive mode	Cardiolipines	Glycerolipids	[M+NH4]+
1389.96	C75H136O17P2	([M+NH4]+ C13)_CL 66:5	Positive mode	Cardiolipines	Glycerolipids	[M+NH4]+
1390.97	C75H136O17P2	([M+NH4]+ 2C13)_CL 66:5	Positive mode	Cardiolipines	Glycerolipids	[M+NH4]+
1390.97	C75H138O17P2	([M+NH4]+)_CL 66:4	Positive mode	Cardiolipines	Glycerolipids	[M+NH4]+
1391.98	C75H138O17P2	([M+NH4]+ C13)_CL 66:4	Positive mode	Cardiolipines	Glycerolipids	[M+NH4]+
1392.98	C75H138O17P2	([M+NH4]+ 2C13)_CL 66:4	Positive mode	Cardiolipines	Glycerolipids	[M+NH4]+
1414.97	C77H138O17P2	([M+NH4]+)_CL 68:6	Positive mode	Cardiolipines	Glycerolipids	[M+NH4]+
1415.98	C77H138O17P2	([M+NH4]+ C13)_CL 68:6	Positive mode	Cardiolipines	Glycerolipids	[M+NH4]+
1416.98	C77H138O17P2	([M+NH4]+ 2C13)_CL 68:6	Positive mode	Cardiolipines	Glycerolipids	[M+NH4]+
1416.99	C77H140O17P2	([M+NH4]+)_CL 68:5	Positive mode	Cardiolipines	Glycerolipids	[M+NH4]+
1417.99	C77H140O17P2	([M+NH4]+ C13)_CL 68:5	Positive mode	Cardiolipines	Glycerolipids	[M+NH4]+
1419	C77H140O17P2	([M+NH4]+ 2C13)_CL 68:5	Positive mode	Cardiolipines	Glycerolipids	[M+NH4]+
1419.01	C77H142O17P2	([M+NH4]+)_CL 68:4	Positive mode	Cardiolipines	Glycerolipids	[M+NH4]+
1420.01	C77H142O17P2	([M+NH4]+ C13)_CL 68:4	Positive mode	Cardiolipines	Glycerolipids	[M+NH4]+
1421.01	C77H142O17P2	([M+NH4]+ 2C13)_CL 68:4	Positive mode	Cardiolipines	Glycerolipids	[M+NH4]+
1421.02	C77H144O17P2	([M+NH4]+)_CL 68:3	Positive mode	Cardiolipines	Glycerolipids	[M+NH4]+
1422.03	C77H144O17P2	([M+NH4]+ C13)_CL 68:3	Positive mode	Cardiolipines	Glycerolipids	[M+NH4]+
1423.03	C77H144O17P2	([M+NH4]+ 2C13)_CL 68:3	Positive mode	Cardiolipines	Glycerolipids	[M+NH4]+
1440.99	C79H140O17P2	([M+NH4]+)_CL 70:7	Positive mode	Cardiolipines	Glycerolipids	[M+NH4]+
1441.99	C79H140O17P2	([M+NH4]+ C13)_CL 70:7	Positive mode	Cardiolipines	Glycerolipids	[M+NH4]+
1443	C79H140O17P2	([M+NH4]+ 2C13)_CL 70:7	Positive mode	Cardiolipines	Glycerolipids	[M+NH4]+
1443.01	C79H142O17P2	([M+NH4]+)_CL 70:6	Positive mode	Cardiolipines	Glycerolipids	[M+NH4]+
1444.01	C79H142O17P2	([M+NH4]+ C13)_CL 70:6	Positive mode	Cardiolipines	Glycerolipids	[M+NH4]+
1445.01	C79H142O17P2	([M+NH4]+ 2C13)_CL 70:6	Positive mode	Cardiolipines	Glycerolipids	[M+NH4]+
1445.02	C79H144O17P2	([M+NH4]+)_CL 70:5	Positive mode	Cardiolipines	Glycerolipids	[M+NH4]+
1446.03	C79H144O17P2	([M+NH4]+ C13)_CL 70:5	Positive mode	Cardiolipines	Glycerolipids	[M+NH4]+
1447.03	C79H144O17P2	([M+NH4]+ 2C13)_CL 70:5	Positive mode	Cardiolipines	Glycerolipids	[M+NH4]+
1447.04	C79H146O17P2	([M+NH4]+)_CL 70:4	Positive mode	Cardiolipines	Glycerolipids	[M+NH4]+
1448.04	C79H146O17P2	([M+NH4]+ C13)_CL 70:4	Positive mode	Cardiolipines	Glycerolipids	[M+NH4]+
1449.04	C79H146O17P2	([M+NH4]+ 2C13)_CL 70:4	Positive mode	Cardiolipines	Glycerolipids	[M+NH4]+
1449.05	C79H148O17P2	([M+NH4]+)_CL 70:3	Positive mode	Cardiolipines	Glycerolipids	[M+NH4]+
1450.06	C79H148O17P2	([M+NH4]+ C13)_CL 70:3	Positive mode	Cardiolipines	Glycerolipids	[M+NH4]+
1451.06	C79H148O17P2	([M+NH4]+ 2C13)_CL 70:3	Positive mode	Cardiolipines	Glycerolipids	[M+NH4]+
1451.07	C79H150O17P2	([M+NH4]+)_CL 70:2	Positive mode	Cardiolipines	Glycerolipids	[M+NH4]+
1452.07	C79H150O17P2	([M+NH4]+ C13)_CL 70:2	Positive mode	Cardiolipines	Glycerolipids	[M+NH4]+
1453.08	C79H150O17P2	([M+NH4]+ 2C13)_CL 70:2	Positive mode	Cardiolipines	Glycerolipids	[M+NH4]+
1464.99	C81H140O17P2	([M+NH4]+)_CL 72:9	Positive mode	Cardiolipines	Glycerolipids	[M+NH4]+
1465.99	C81H140O17P2	([M+NH4]+ C13)_CL 72:9	Positive mode	Cardiolipines	Glycerolipids	[M+NH4]+
1467	C81H140O17P2	([M+NH4]+ 2C13)_CL 72:9	Positive mode	Cardiolipines	Glycerolipids	[M+NH4]+
1467.01	C81H142O17P2	([M+NH4]+)_CL 72:8	Positive mode	Cardiolipines	Glycerolipids	[M+NH4]+
1468.01	C81H142O17P2	([M+NH4]+ C13)_CL 72:8	Positive mode	Cardiolipines	Glycerolipids	[M+NH4]+
1469.01	C81H142O17P2	([M+NH4]+ 2C13)_CL 72:8	Positive mode	Cardiolipines	Glycerolipids	[M+NH4]+
1469.02	C81H144O17P2	([M+NH4]+)_CL 72:7	Positive mode	Cardiolipines	Glycerolipids	[M+NH4]+
1470.03	C81H144O17P2	([M+NH4]+ C13)_CL 72:7	Positive mode	Cardiolipines	Glycerolipids	[M+NH4]+
1471.03	C81H144O17P2	([M+NH4]+ 2C13)_CL 72:7	Positive mode	Cardiolipines	Glycerolipids	[M+NH4]+
1471.04	C81H146O17P2	([M+NH4]+)_CL 72:6	Positive mode	Cardiolipines	Glycerolipids	[M+NH4]+
1472.04	C81H146O17P2	([M+NH4]+ C13)_CL 72:6	Positive mode	Cardiolipines	Glycerolipids	[M+NH4]+
1473.04	C81H146O17P2	([M+NH4]+ 2C13)_CL 72:6	Positive mode	Cardiolipines	Glycerolipids	[M+NH4]+
1473.05	C81H148O17P2	([M+NH4]+)_CL 72:5	Positive mode	Cardiolipines	Glycerolipids	[M+NH4]+
1474.06	C81H148O17P2	([M+NH4]+ C13)_CL 72:5	Positive mode	Cardiolipines	Glycerolipids	[M+NH4]+
1475.06	C81H148O17P2	([M+NH4]+ 2C13)_CL 72:5	Positive mode	Cardiolipines	Glycerolipids	[M+NH4]+
1475.07	C81H150O17P2	([M+NH4]+)_CL 72:4	Positive mode	Cardiolipines	Glycerolipids	[M+NH4]+
1476.07	C81H150O17P2	([M+NH4]+ C13)_CL 72:4	Positive mode	Cardiolipines	Glycerolipids	[M+NH4]+
1477.08	C81H150O17P2	([M+NH4]+ 2C13)_CL 72:4	Positive mode	Cardiolipines	Glycerolipids	[M+NH4]+
1488.99	C83H140O17P2	([M+NH4]+)_CL 74:11	Positive mode	Cardiolipines	Glycerolipids	[M+NH4]+
1489.99	C83H140O17P2	([M+NH4]+ C13)_CL 74:11	Positive mode	Cardiolipines	Glycerolipids	[M+NH4]+
1491	C83H140O17P2	([M+NH4]+ 2C13)_CL 74:11	Positive mode	Cardiolipines	Glycerolipids	[M+NH4]+
1491.01	C83H142O17P2	([M+NH4]+)_CL 74:10	Positive mode	Cardiolipines	Glycerolipids	[M+NH4]+
1492.01	C83H142O17P2	([M+NH4]+ C13)_CL 74:10	Positive mode	Cardiolipines	Glycerolipids	[M+NH4]+
1493.01	C83H142O17P2	([M+NH4]+ 2C13)_CL 74:10	Positive mode	Cardiolipines	Glycerolipids	[M+NH4]+
1493.02	C83H144O17P2	([M+NH4]+)_CL 74:9	Positive mode	Cardiolipines	Glycerolipids	[M+NH4]+
1494.03	C83H144O17P2	([M+NH4]+ C13)_CL 74:9	Positive mode	Cardiolipines	Glycerolipids	[M+NH4]+
1495.03	C83H144O17P2	([M+NH4]+ 2C13)_CL 74:9	Positive mode	Cardiolipines	Glycerolipids	[M+NH4]+
1495.04	C83H146O17P2	([M+NH4]+)_CL 74:8	Positive mode	Cardiolipines	Glycerolipids	[M+NH4]+
1496.04	C83H146O17P2	([M+NH4]+ C13)_CL 74:8	Positive mode	Cardiolipines	Glycerolipids	[M+NH4]+
1497.04	C83H146O17P2	([M+NH4]+ 2C13)_CL 74:8	Positive mode	Cardiolipines	Glycerolipids	[M+NH4]+
1497.05	C83H148O17P2	([M+NH4]+)_CL 74:7	Positive mode	Cardiolipines	Glycerolipids	[M+NH4]+
1498.06	C83H148O17P2	([M+NH4]+ C13)_CL 74:7	Positive mode	Cardiolipines	Glycerolipids	[M+NH4]+
1499.06	C83H148O17P2	([M+NH4]+ 2C13)_CL 74:7	Positive mode	Cardiolipines	Glycerolipids	[M+NH4]+
1499.07	C83H150O17P2	([M+NH4]+)_CL 74:6	Positive mode	Cardiolipines	Glycerolipids	[M+NH4]+
1500.07	C83H150O17P2	([M+NH4]+ C13)_CL 74:6	Positive mode	Cardiolipines	Glycerolipids	[M+NH4]+
1501.08	C83H150O17P2	([M+NH4]+ 2C13)_CL 74:6	Positive mode	Cardiolipines	Glycerolipids	[M+NH4]+
1501.08	C83H152O17P2	([M+NH4]+)_CL 74:5	Positive mode	Cardiolipines	Glycerolipids	[M+NH4]+
1502.09	C83H152O17P2	([M+NH4]+ C13)_CL 74:5	Positive mode	Cardiolipines	Glycerolipids	[M+NH4]+
1503.09	C83H152O17P2	([M+NH4]+ 2C13)_CL 74:5	Positive mode	Cardiolipines	Glycerolipids	[M+NH4]+
1515.01	C85H142O17P2	([M+NH4]+)_CL 76:12	Positive mode	Cardiolipines	Glycerolipids	[M+NH4]+
1516.01	C85H142O17P2	([M+NH4]+ C13)_CL 76:12	Positive mode	Cardiolipines	Glycerolipids	[M+NH4]+
1517.01	C85H142O17P2	([M+NH4]+ 2C13)_CL 76:12	Positive mode	Cardiolipines	Glycerolipids	[M+NH4]+
1517.02	C85H144O17P2	([M+NH4]+)_CL 76:11	Positive mode	Cardiolipines	Glycerolipids	[M+NH4]+
1518.03	C85H144O17P2	([M+NH4]+ C13)_CL 76:11	Positive mode	Cardiolipines	Glycerolipids	[M+NH4]+
1519.03	C85H144O17P2	([M+NH4]+ 2C13)_CL 76:11	Positive mode	Cardiolipines	Glycerolipids	[M+NH4]+
1519.04	C85H146O17P2	([M+NH4]+)_CL 76:10	Positive mode	Cardiolipines	Glycerolipids	[M+NH4]+
1520.04	C85H146O17P2	([M+NH4]+ C13)_CL 76:10	Positive mode	Cardiolipines	Glycerolipids	[M+NH4]+
1521.04	C85H146O17P2	([M+NH4]+ 2C13)_CL 76:10	Positive mode	Cardiolipines	Glycerolipids	[M+NH4]+
1521.05	C85H148O17P2	([M+NH4]+)_CL 76:9	Positive mode	Cardiolipines	Glycerolipids	[M+NH4]+
1522.06	C85H148O17P2	([M+NH4]+ C13)_CL 76:9	Positive mode	Cardiolipines	Glycerolipids	[M+NH4]+
1523.06	C85H148O17P2	([M+NH4]+ 2C13)_CL 76:9	Positive mode	Cardiolipines	Glycerolipids	[M+NH4]+
1523.07	C85H150O17P2	([M+NH4]+)_CL 76:8	Positive mode	Cardiolipines	Glycerolipids	[M+NH4]+
1524.07	C85H150O17P2	([M+NH4]+ C13)_CL 76:8	Positive mode	Cardiolipines	Glycerolipids	[M+NH4]+
1525.08	C85H150O17P2	([M+NH4]+ 2C13)_CL 76:8	Positive mode	Cardiolipines	Glycerolipids	[M+NH4]+
1536.99	C87H140O17P2	([M+NH4]+)_CL 78:15	Positive mode	Cardiolipines	Glycerolipids	[M+NH4]+
1537.99	C87H140O17P2	([M+NH4]+ C13)_CL 78:15	Positive mode	Cardiolipines	Glycerolipids	[M+NH4]+
1539	C87H140O17P2	([M+NH4]+ 2C13)_CL 78:15	Positive mode	Cardiolipines	Glycerolipids	[M+NH4]+
1539.01	C87H142O17P2	([M+NH4]+)_CL 78:14	Positive mode	Cardiolipines	Glycerolipids	[M+NH4]+
1540.01	C87H142O17P2	([M+NH4]+ C13)_CL 78:14	Positive mode	Cardiolipines	Glycerolipids	[M+NH4]+
1541.01	C87H142O17P2	([M+NH4]+ 2C13)_CL 78:14	Positive mode	Cardiolipines	Glycerolipids	[M+NH4]+
1541.02	C87H144O17P2	([M+NH4]+)_CL 78:13	Positive mode	Cardiolipines	Glycerolipids	[M+NH4]+
1542.03	C87H144O17P2	([M+NH4]+ C13)_CL 78:13	Positive mode	Cardiolipines	Glycerolipids	[M+NH4]+
1543.03	C87H144O17P2	([M+NH4]+ 2C13)_CL 78:13	Positive mode	Cardiolipines	Glycerolipids	[M+NH4]+
1543.04	C87H146O17P2	([M+NH4]+)_CL 78:12	Positive mode	Cardiolipines	Glycerolipids	[M+NH4]+
1544.04	C87H146O17P2	([M+NH4]+ C13)_CL 78:12	Positive mode	Cardiolipines	Glycerolipids	[M+NH4]+
1545.04	C87H146O17P2	([M+NH4]+ 2C13)_CL 78:12	Positive mode	Cardiolipines	Glycerolipids	[M+NH4]+
1563.01	C89H142O17P2	([M+NH4]+)_CL 80:16	Positive mode	Cardiolipines	Glycerolipids	[M+NH4]+
1564.01	C89H142O17P2	([M+NH4]+ C13)_CL 80:16	Positive mode	Cardiolipines	Glycerolipids	[M+NH4]+
1565.01	C89H142O17P2	([M+NH4]+ 2C13)_CL 80:16	Positive mode	Cardiolipines	Glycerolipids	[M+NH4]+
513.451	C31H60O5	([M+H]+)_DG 28a:0	Positive mode	Diacylglycerols	Glycerolipids	[M+NH4]+
514.455	C31H60O5	([M+H]+ C13)_DG 28a:0	Positive mode	Diacylglycerols	Glycerolipids	[M+NH4]+
515.458	C31H60O5	([M+H]+ 2C13)_DG 28a:0	Positive mode	Diacylglycerols	Glycerolipids	[M+NH4]+
511.436	C31H58O5	([M+H]+)_DG 28a:1	Positive mode	Diacylglycerols	Glycerolipids	[M+NH4]+
512.439	C31H58O5	([M+H]+ C13)_DG 28a:1	Positive mode	Diacylglycerols	Glycerolipids	[M+NH4]+
513.442	C31H58O5	([M+H]+ 2C13)_DG 28a:1	Positive mode	Diacylglycerols	Glycerolipids	[M+NH4]+
493.295	C31H40O5	([M+H]+)_DG 28a:10	Positive mode	Diacylglycerols	Glycerolipids	[M+NH4]+
494.298	C31H40O5	([M+H]+ C13)_DG 28a:10	Positive mode	Diacylglycerols	Glycerolipids	[M+NH4]+
495.302	C31H40O5	([M+H]+ 2C13)_DG 28a:10	Positive mode	Diacylglycerols	Glycerolipids	[M+NH4]+
491.279	C31H38O5	([M+H]+)_DG 28a:11	Positive mode	Diacylglycerols	Glycerolipids	[M+NH4]+
492.283	C31H38O5	([M+H]+ C13)_DG 28a:11	Positive mode	Diacylglycerols	Glycerolipids	[M+NH4]+
493.286	C31H38O5	([M+H]+ 2C13)_DG 28a:11	Positive mode	Diacylglycerols	Glycerolipids	[M+NH4]+
489.264	C31H36O5	([M+H]+)_DG 28a:12	Positive mode	Diacylglycerols	Glycerolipids	[M+NH4]+
490.267	C31H36O5	([M+H]+ C13)_DG 28a:12	Positive mode	Diacylglycerols	Glycerolipids	[M+NH4]+
491.27	C31H36O5	([M+H]+ 2C13)_DG 28a:12	Positive mode	Diacylglycerols	Glycerolipids	[M+NH4]+
509.42	C31H56O5	([M+H]+)_DG 28a:2	Positive mode	Diacylglycerols	Glycerolipids	[M+NH4]+
510.423	C31H56O5	([M+H]+ C13)_DG 28a:2	Positive mode	Diacylglycerols	Glycerolipids	[M+NH4]+
511.427	C31H56O5	([M+H]+ 2C13)_DG 28a:2	Positive mode	Diacylglycerols	Glycerolipids	[M+NH4]+
507.404	C31H54O5	([M+H]+)_DG 28a:3	Positive mode	Diacylglycerols	Glycerolipids	[M+NH4]+
508.408	C31H54O5	([M+H]+ C13)_DG 28a:3	Positive mode	Diacylglycerols	Glycerolipids	[M+NH4]+
509.411	C31H54O5	([M+H]+ 2C13)_DG 28a:3	Positive mode	Diacylglycerols	Glycerolipids	[M+NH4]+
505.389	C31H52O5	([M+H]+)_DG 28a:4	Positive mode	Diacylglycerols	Glycerolipids	[M+NH4]+
506.392	C31H52O5	([M+H]+ C13)_DG 28a:4	Positive mode	Diacylglycerols	Glycerolipids	[M+NH4]+
507.395	C31H52O5	([M+H]+ 2C13)_DG 28a:4	Positive mode	Diacylglycerols	Glycerolipids	[M+NH4]+
503.373	C31H50O5	([M+H]+)_DG 28a:5	Positive mode	Diacylglycerols	Glycerolipids	[M+NH4]+
504.376	C31H50O5	([M+H]+ C13)_DG 28a:5	Positive mode	Diacylglycerols	Glycerolipids	[M+NH4]+
505.38	C31H50O5	([M+H]+ 2C13)_DG 28a:5	Positive mode	Diacylglycerols	Glycerolipids	[M+NH4]+
501.357	C31H48O5	([M+H]+)_DG 28a:6	Positive mode	Diacylglycerols	Glycerolipids	[M+NH4]+
502.361	C31H48O5	([M+H]+ C13)_DG 28a:6	Positive mode	Diacylglycerols	Glycerolipids	[M+NH4]+
503.364	C31H48O5	([M+H]+ 2C13)_DG 28a:6	Positive mode	Diacylglycerols	Glycerolipids	[M+NH4]+
499.342	C31H46O5	([M+H]+)_DG 28a:7	Positive mode	Diacylglycerols	Glycerolipids	[M+NH4]+
500.345	C31H46O5	([M+H]+ C13)_DG 28a:7	Positive mode	Diacylglycerols	Glycerolipids	[M+NH4]+
501.349	C31H46O5	([M+H]+ 2C13)_DG 28a:7	Positive mode	Diacylglycerols	Glycerolipids	[M+NH4]+
497.326	C31H44O5	([M+H]+)_DG 28a:8	Positive mode	Diacylglycerols	Glycerolipids	[M+NH4]+
498.33	C31H44O5	([M+H]+ C13)_DG 28a:8	Positive mode	Diacylglycerols	Glycerolipids	[M+NH4]+
499.333	C31H44O5	([M+H]+ 2C13)_DG 28a:8	Positive mode	Diacylglycerols	Glycerolipids	[M+NH4]+
495.311	C31H42O5	([M+H]+)_DG 28a:9	Positive mode	Diacylglycerols	Glycerolipids	[M+NH4]+
496.314	C31H42O5	([M+H]+ C13)_DG 28a:9	Positive mode	Diacylglycerols	Glycerolipids	[M+NH4]+
497.317	C31H42O5	([M+H]+ 2C13)_DG 28a:9	Positive mode	Diacylglycerols	Glycerolipids	[M+NH4]+
527.467	C32H62O5	([M+H]+)_DG 29a:0	Positive mode	Diacylglycerols	Glycerolipids	[M+NH4]+
528.47	C32H62O5	([M+H]+ C13)_DG 29a:0	Positive mode	Diacylglycerols	Glycerolipids	[M+NH4]+
529.474	C32H62O5	([M+H]+ 2C13)_DG 29a:0	Positive mode	Diacylglycerols	Glycerolipids	[M+NH4]+
525.451	C32H60O5	([M+H]+)_DG 29a:1	Positive mode	Diacylglycerols	Glycerolipids	[M+NH4]+
526.455	C32H60O5	([M+H]+ C13)_DG 29a:1	Positive mode	Diacylglycerols	Glycerolipids	[M+NH4]+
527.458	C32H60O5	([M+H]+ 2C13)_DG 29a:1	Positive mode	Diacylglycerols	Glycerolipids	[M+NH4]+
507.311	C32H42O5	([M+H]+)_DG 29a:10	Positive mode	Diacylglycerols	Glycerolipids	[M+NH4]+
508.314	C32H42O5	([M+H]+ C13)_DG 29a:10	Positive mode	Diacylglycerols	Glycerolipids	[M+NH4]+
509.317	C32H42O5	([M+H]+ 2C13)_DG 29a:10	Positive mode	Diacylglycerols	Glycerolipids	[M+NH4]+
505.295	C32H40O5	([M+H]+)_DG 29a:11	Positive mode	Diacylglycerols	Glycerolipids	[M+NH4]+
506.298	C32H40O5	([M+H]+ C13)_DG 29a:11	Positive mode	Diacylglycerols	Glycerolipids	[M+NH4]+
507.302	C32H40O5	([M+H]+ 2C13)_DG 29a:11	Positive mode	Diacylglycerols	Glycerolipids	[M+NH4]+
503.279	C32H38O5	([M+H]+)_DG 29a:12	Positive mode	Diacylglycerols	Glycerolipids	[M+NH4]+
504.283	C32H38O5	([M+H]+ C13)_DG 29a:12	Positive mode	Diacylglycerols	Glycerolipids	[M+NH4]+
505.286	C32H38O5	([M+H]+ 2C13)_DG 29a:12	Positive mode	Diacylglycerols	Glycerolipids	[M+NH4]+
523.436	C32H58O5	([M+H]+)_DG 29a:2	Positive mode	Diacylglycerols	Glycerolipids	[M+NH4]+
524.439	C32H58O5	([M+H]+ C13)_DG 29a:2	Positive mode	Diacylglycerols	Glycerolipids	[M+NH4]+
525.442	C32H58O5	([M+H]+ 2C13)_DG 29a:2	Positive mode	Diacylglycerols	Glycerolipids	[M+NH4]+
521.42	C32H56O5	([M+H]+)_DG 29a:3	Positive mode	Diacylglycerols	Glycerolipids	[M+NH4]+
522.423	C32H56O5	([M+H]+ C13)_DG 29a:3	Positive mode	Diacylglycerols	Glycerolipids	[M+NH4]+
523.427	C32H56O5	([M+H]+ 2C13)_DG 29a:3	Positive mode	Diacylglycerols	Glycerolipids	[M+NH4]+
519.404	C32H54O5	([M+H]+)_DG 29a:4	Positive mode	Diacylglycerols	Glycerolipids	[M+NH4]+
520.408	C32H54O5	([M+H]+ C13)_DG 29a:4	Positive mode	Diacylglycerols	Glycerolipids	[M+NH4]+
521.411	C32H54O5	([M+H]+ 2C13)_DG 29a:4	Positive mode	Diacylglycerols	Glycerolipids	[M+NH4]+
517.389	C32H52O5	([M+H]+)_DG 29a:5	Positive mode	Diacylglycerols	Glycerolipids	[M+NH4]+
518.392	C32H52O5	([M+H]+ C13)_DG 29a:5	Positive mode	Diacylglycerols	Glycerolipids	[M+NH4]+
519.395	C32H52O5	([M+H]+ 2C13)_DG 29a:5	Positive mode	Diacylglycerols	Glycerolipids	[M+NH4]+
515.373	C32H50O5	([M+H]+)_DG 29a:6	Positive mode	Diacylglycerols	Glycerolipids	[M+NH4]+
516.376	C32H50O5	([M+H]+ C13)_DG 29a:6	Positive mode	Diacylglycerols	Glycerolipids	[M+NH4]+
517.38	C32H50O5	([M+H]+ 2C13)_DG 29a:6	Positive mode	Diacylglycerols	Glycerolipids	[M+NH4]+
513.357	C32H48O5	([M+H]+)_DG 29a:7	Positive mode	Diacylglycerols	Glycerolipids	[M+NH4]+
514.361	C32H48O5	([M+H]+ C13)_DG 29a:7	Positive mode	Diacylglycerols	Glycerolipids	[M+NH4]+
515.364	C32H48O5	([M+H]+ 2C13)_DG 29a:7	Positive mode	Diacylglycerols	Glycerolipids	[M+NH4]+
511.342	C32H46O5	([M+H]+)_DG 29a:8	Positive mode	Diacylglycerols	Glycerolipids	[M+NH4]+
512.345	C32H46O5	([M+H]+ C13)_DG 29a:8	Positive mode	Diacylglycerols	Glycerolipids	[M+NH4]+
513.349	C32H46O5	([M+H]+ 2C13)_DG 29a:8	Positive mode	Diacylglycerols	Glycerolipids	[M+NH4]+
509.326	C32H44O5	([M+H]+)_DG 29a:9	Positive mode	Diacylglycerols	Glycerolipids	[M+NH4]+
510.33	C32H44O5	([M+H]+ C13)_DG 29a:9	Positive mode	Diacylglycerols	Glycerolipids	[M+NH4]+
511.333	C32H44O5	([M+H]+ 2C13)_DG 29a:9	Positive mode	Diacylglycerols	Glycerolipids	[M+NH4]+
541.483	C33H64O5	([M+H]+)_DG 30a:0	Positive mode	Diacylglycerols	Glycerolipids	[M+NH4]+
542.486	C33H64O5	([M+H]+ C13)_DG 30a:0	Positive mode	Diacylglycerols	Glycerolipids	[M+NH4]+
543.489	C33H64O5	([M+H]+ 2C13)_DG 30a:0	Positive mode	Diacylglycerols	Glycerolipids	[M+NH4]+
539.467	C33H62O5	([M+H]+)_DG 30a:1	Positive mode	Diacylglycerols	Glycerolipids	[M+NH4]+
540.47	C33H62O5	([M+H]+ C13)_DG 30a:1	Positive mode	Diacylglycerols	Glycerolipids	[M+NH4]+
541.474	C33H62O5	([M+H]+ 2C13)_DG 30a:1	Positive mode	Diacylglycerols	Glycerolipids	[M+NH4]+
521.326	C33H44O5	([M+H]+)_DG 30a:10	Positive mode	Diacylglycerols	Glycerolipids	[M+NH4]+
522.33	C33H44O5	([M+H]+ C13)_DG 30a:10	Positive mode	Diacylglycerols	Glycerolipids	[M+NH4]+
523.333	C33H44O5	([M+H]+ 2C13)_DG 30a:10	Positive mode	Diacylglycerols	Glycerolipids	[M+NH4]+
519.311	C33H42O5	([M+H]+)_DG 30a:11	Positive mode	Diacylglycerols	Glycerolipids	[M+NH4]+
520.314	C33H42O5	([M+H]+ C13)_DG 30a:11	Positive mode	Diacylglycerols	Glycerolipids	[M+NH4]+
521.317	C33H42O5	([M+H]+ 2C13)_DG 30a:11	Positive mode	Diacylglycerols	Glycerolipids	[M+NH4]+
517.295	C33H40O5	([M+H]+)_DG 30a:12	Positive mode	Diacylglycerols	Glycerolipids	[M+NH4]+
518.298	C33H40O5	([M+H]+ C13)_DG 30a:12	Positive mode	Diacylglycerols	Glycerolipids	[M+NH4]+
519.302	C33H40O5	([M+H]+ 2C13)_DG 30a:12	Positive mode	Diacylglycerols	Glycerolipids	[M+NH4]+
537.451	C33H60O5	([M+H]+)_DG 30a:2	Positive mode	Diacylglycerols	Glycerolipids	[M+NH4]+
538.455	C33H60O5	([M+H]+ C13)_DG 30a:2	Positive mode	Diacylglycerols	Glycerolipids	[M+NH4]+
539.458	C33H60O5	([M+H]+ 2C13)_DG 30a:2	Positive mode	Diacylglycerols	Glycerolipids	[M+NH4]+
535.436	C33H58O5	([M+H]+)_DG 30a:3	Positive mode	Diacylglycerols	Glycerolipids	[M+NH4]+
536.439	C33H58O5	([M+H]+ C13)_DG 30a:3	Positive mode	Diacylglycerols	Glycerolipids	[M+NH4]+
537.442	C33H58O5	([M+H]+ 2C13)_DG 30a:3	Positive mode	Diacylglycerols	Glycerolipids	[M+NH4]+
533.42	C33H56O5	([M+H]+)_DG 30a:4	Positive mode	Diacylglycerols	Glycerolipids	[M+NH4]+
534.423	C33H56O5	([M+H]+ C13)_DG 30a:4	Positive mode	Diacylglycerols	Glycerolipids	[M+NH4]+
535.427	C33H56O5	([M+H]+ 2C13)_DG 30a:4	Positive mode	Diacylglycerols	Glycerolipids	[M+NH4]+
531.404	C33H54O5	([M+H]+)_DG 30a:5	Positive mode	Diacylglycerols	Glycerolipids	[M+NH4]+
532.408	C33H54O5	([M+H]+ C13)_DG 30a:5	Positive mode	Diacylglycerols	Glycerolipids	[M+NH4]+
533.411	C33H54O5	([M+H]+ 2C13)_DG 30a:5	Positive mode	Diacylglycerols	Glycerolipids	[M+NH4]+
529.389	C33H52O5	([M+H]+)_DG 30a:6	Positive mode	Diacylglycerols	Glycerolipids	[M+NH4]+
530.392	C33H52O5	([M+H]+ C13)_DG 30a:6	Positive mode	Diacylglycerols	Glycerolipids	[M+NH4]+
531.395	C33H52O5	([M+H]+ 2C13)_DG 30a:6	Positive mode	Diacylglycerols	Glycerolipids	[M+NH4]+
527.373	C33H50O5	([M+H]+)_DG 30a:7	Positive mode	Diacylglycerols	Glycerolipids	[M+NH4]+
528.376	C33H50O5	([M+H]+ C13)_DG 30a:7	Positive mode	Diacylglycerols	Glycerolipids	[M+NH4]+
529.38	C33H50O5	([M+H]+ 2C13)_DG 30a:7	Positive mode	Diacylglycerols	Glycerolipids	[M+NH4]+
525.357	C33H48O5	([M+H]+)_DG 30a:8	Positive mode	Diacylglycerols	Glycerolipids	[M+NH4]+
526.361	C33H48O5	([M+H]+ C13)_DG 30a:8	Positive mode	Diacylglycerols	Glycerolipids	[M+NH4]+
527.364	C33H48O5	([M+H]+ 2C13)_DG 30a:8	Positive mode	Diacylglycerols	Glycerolipids	[M+NH4]+
523.342	C33H46O5	([M+H]+)_DG 30a:9	Positive mode	Diacylglycerols	Glycerolipids	[M+NH4]+
524.345	C33H46O5	([M+H]+ C13)_DG 30a:9	Positive mode	Diacylglycerols	Glycerolipids	[M+NH4]+
525.349	C33H46O5	([M+H]+ 2C13)_DG 30a:9	Positive mode	Diacylglycerols	Glycerolipids	[M+NH4]+
555.498	C34H66O5	([M+H]+)_DG 31a:0	Positive mode	Diacylglycerols	Glycerolipids	[M+NH4]+
556.502	C34H66O5	([M+H]+ C13)_DG 31a:0	Positive mode	Diacylglycerols	Glycerolipids	[M+NH4]+
557.505	C34H66O5	([M+H]+ 2C13)_DG 31a:0	Positive mode	Diacylglycerols	Glycerolipids	[M+NH4]+
553.483	C34H64O5	([M+H]+)_DG 31a:1	Positive mode	Diacylglycerols	Glycerolipids	[M+NH4]+
554.486	C34H64O5	([M+H]+ C13)_DG 31a:1	Positive mode	Diacylglycerols	Glycerolipids	[M+NH4]+
555.489	C34H64O5	([M+H]+ 2C13)_DG 31a:1	Positive mode	Diacylglycerols	Glycerolipids	[M+NH4]+
535.342	C34H46O5	([M+H]+)_DG 31a:10	Positive mode	Diacylglycerols	Glycerolipids	[M+NH4]+
536.345	C34H46O5	([M+H]+ C13)_DG 31a:10	Positive mode	Diacylglycerols	Glycerolipids	[M+NH4]+
537.349	C34H46O5	([M+H]+ 2C13)_DG 31a:10	Positive mode	Diacylglycerols	Glycerolipids	[M+NH4]+
533.326	C34H44O5	([M+H]+)_DG 31a:11	Positive mode	Diacylglycerols	Glycerolipids	[M+NH4]+
534.33	C34H44O5	([M+H]+ C13)_DG 31a:11	Positive mode	Diacylglycerols	Glycerolipids	[M+NH4]+
535.333	C34H44O5	([M+H]+ 2C13)_DG 31a:11	Positive mode	Diacylglycerols	Glycerolipids	[M+NH4]+
531.311	C34H42O5	([M+H]+)_DG 31a:12	Positive mode	Diacylglycerols	Glycerolipids	[M+NH4]+
532.314	C34H42O5	([M+H]+ C13)_DG 31a:12	Positive mode	Diacylglycerols	Glycerolipids	[M+NH4]+
533.317	C34H42O5	([M+H]+ 2C13)_DG 31a:12	Positive mode	Diacylglycerols	Glycerolipids	[M+NH4]+
551.467	C34H62O5	([M+H]+)_DG 31a:2	Positive mode	Diacylglycerols	Glycerolipids	[M+NH4]+
552.47	C34H62O5	([M+H]+ C13)_DG 31a:2	Positive mode	Diacylglycerols	Glycerolipids	[M+NH4]+
553.474	C34H62O5	([M+H]+ 2C13)_DG 31a:2	Positive mode	Diacylglycerols	Glycerolipids	[M+NH4]+
549.451	C34H60O5	([M+H]+)_DG 31a:3	Positive mode	Diacylglycerols	Glycerolipids	[M+NH4]+
550.455	C34H60O5	([M+H]+ C13)_DG 31a:3	Positive mode	Diacylglycerols	Glycerolipids	[M+NH4]+
551.458	C34H60O5	([M+H]+ 2C13)_DG 31a:3	Positive mode	Diacylglycerols	Glycerolipids	[M+NH4]+
547.436	C34H58O5	([M+H]+)_DG 31a:4	Positive mode	Diacylglycerols	Glycerolipids	[M+NH4]+
548.439	C34H58O5	([M+H]+ C13)_DG 31a:4	Positive mode	Diacylglycerols	Glycerolipids	[M+NH4]+
549.442	C34H58O5	([M+H]+ 2C13)_DG 31a:4	Positive mode	Diacylglycerols	Glycerolipids	[M+NH4]+
545.42	C34H56O5	([M+H]+)_DG 31a:5	Positive mode	Diacylglycerols	Glycerolipids	[M+NH4]+
546.423	C34H56O5	([M+H]+ C13)_DG 31a:5	Positive mode	Diacylglycerols	Glycerolipids	[M+NH4]+
547.427	C34H56O5	([M+H]+ 2C13)_DG 31a:5	Positive mode	Diacylglycerols	Glycerolipids	[M+NH4]+
543.404	C34H54O5	([M+H]+)_DG 31a:6	Positive mode	Diacylglycerols	Glycerolipids	[M+NH4]+
544.408	C34H54O5	([M+H]+ C13)_DG 31a:6	Positive mode	Diacylglycerols	Glycerolipids	[M+NH4]+
545.411	C34H54O5	([M+H]+ 2C13)_DG 31a:6	Positive mode	Diacylglycerols	Glycerolipids	[M+NH4]+
541.389	C34H52O5	([M+H]+)_DG 31a:7	Positive mode	Diacylglycerols	Glycerolipids	[M+NH4]+
542.392	C34H52O5	([M+H]+ C13)_DG 31a:7	Positive mode	Diacylglycerols	Glycerolipids	[M+NH4]+
543.395	C34H52O5	([M+H]+ 2C13)_DG 31a:7	Positive mode	Diacylglycerols	Glycerolipids	[M+NH4]+
539.373	C34H50O5	([M+H]+)_DG 31a:8	Positive mode	Diacylglycerols	Glycerolipids	[M+NH4]+
540.376	C34H50O5	([M+H]+ C13)_DG 31a:8	Positive mode	Diacylglycerols	Glycerolipids	[M+NH4]+
541.38	C34H50O5	([M+H]+ 2C13)_DG 31a:8	Positive mode	Diacylglycerols	Glycerolipids	[M+NH4]+
537.357	C34H48O5	([M+H]+)_DG 31a:9	Positive mode	Diacylglycerols	Glycerolipids	[M+NH4]+
538.361	C34H48O5	([M+H]+ C13)_DG 31a:9	Positive mode	Diacylglycerols	Glycerolipids	[M+NH4]+
539.364	C34H48O5	([M+H]+ 2C13)_DG 31a:9	Positive mode	Diacylglycerols	Glycerolipids	[M+NH4]+
569.514	C35H68O5	([M+H]+)_DG 32a:0	Positive mode	Diacylglycerols	Glycerolipids	[M+NH4]+
570.517	C35H68O5	([M+H]+ C13)_DG 32a:0	Positive mode	Diacylglycerols	Glycerolipids	[M+NH4]+
571.521	C35H68O5	([M+H]+ 2C13)_DG 32a:0	Positive mode	Diacylglycerols	Glycerolipids	[M+NH4]+
567.498	C35H66O5	([M+H]+)_DG 32a:1	Positive mode	Diacylglycerols	Glycerolipids	[M+NH4]+
568.502	C35H66O5	([M+H]+ C13)_DG 32a:1	Positive mode	Diacylglycerols	Glycerolipids	[M+NH4]+
569.505	C35H66O5	([M+H]+ 2C13)_DG 32a:1	Positive mode	Diacylglycerols	Glycerolipids	[M+NH4]+
549.357	C35H48O5	([M+H]+)_DG 32a:10	Positive mode	Diacylglycerols	Glycerolipids	[M+NH4]+
550.361	C35H48O5	([M+H]+ C13)_DG 32a:10	Positive mode	Diacylglycerols	Glycerolipids	[M+NH4]+
551.364	C35H48O5	([M+H]+ 2C13)_DG 32a:10	Positive mode	Diacylglycerols	Glycerolipids	[M+NH4]+
547.342	C35H46O5	([M+H]+)_DG 32a:11	Positive mode	Diacylglycerols	Glycerolipids	[M+NH4]+
548.345	C35H46O5	([M+H]+ C13)_DG 32a:11	Positive mode	Diacylglycerols	Glycerolipids	[M+NH4]+
549.349	C35H46O5	([M+H]+ 2C13)_DG 32a:11	Positive mode	Diacylglycerols	Glycerolipids	[M+NH4]+
545.326	C35H44O5	([M+H]+)_DG 32a:12	Positive mode	Diacylglycerols	Glycerolipids	[M+NH4]+
546.33	C35H44O5	([M+H]+ C13)_DG 32a:12	Positive mode	Diacylglycerols	Glycerolipids	[M+NH4]+
547.333	C35H44O5	([M+H]+ 2C13)_DG 32a:12	Positive mode	Diacylglycerols	Glycerolipids	[M+NH4]+
565.483	C35H64O5	([M+H]+)_DG 32a:2	Positive mode	Diacylglycerols	Glycerolipids	[M+NH4]+
566.486	C35H64O5	([M+H]+ C13)_DG 32a:2	Positive mode	Diacylglycerols	Glycerolipids	[M+NH4]+
567.489	C35H64O5	([M+H]+ 2C13)_DG 32a:2	Positive mode	Diacylglycerols	Glycerolipids	[M+NH4]+
563.467	C35H62O5	([M+H]+)_DG 32a:3	Positive mode	Diacylglycerols	Glycerolipids	[M+NH4]+
564.47	C35H62O5	([M+H]+ C13)_DG 32a:3	Positive mode	Diacylglycerols	Glycerolipids	[M+NH4]+
565.474	C35H62O5	([M+H]+ 2C13)_DG 32a:3	Positive mode	Diacylglycerols	Glycerolipids	[M+NH4]+
561.451	C35H60O5	([M+H]+)_DG 32a:4	Positive mode	Diacylglycerols	Glycerolipids	[M+NH4]+
562.455	C35H60O5	([M+H]+ C13)_DG 32a:4	Positive mode	Diacylglycerols	Glycerolipids	[M+NH4]+
563.458	C35H60O5	([M+H]+ 2C13)_DG 32a:4	Positive mode	Diacylglycerols	Glycerolipids	[M+NH4]+
559.436	C35H58O5	([M+H]+)_DG 32a:5	Positive mode	Diacylglycerols	Glycerolipids	[M+NH4]+
560.439	C35H58O5	([M+H]+ C13)_DG 32a:5	Positive mode	Diacylglycerols	Glycerolipids	[M+NH4]+
561.442	C35H58O5	([M+H]+ 2C13)_DG 32a:5	Positive mode	Diacylglycerols	Glycerolipids	[M+NH4]+
557.42	C35H56O5	([M+H]+)_DG 32a:6	Positive mode	Diacylglycerols	Glycerolipids	[M+NH4]+
558.423	C35H56O5	([M+H]+ C13)_DG 32a:6	Positive mode	Diacylglycerols	Glycerolipids	[M+NH4]+
559.427	C35H56O5	([M+H]+ 2C13)_DG 32a:6	Positive mode	Diacylglycerols	Glycerolipids	[M+NH4]+
555.404	C35H54O5	([M+H]+)_DG 32a:7	Positive mode	Diacylglycerols	Glycerolipids	[M+NH4]+
556.408	C35H54O5	([M+H]+ C13)_DG 32a:7	Positive mode	Diacylglycerols	Glycerolipids	[M+NH4]+
557.411	C35H54O5	([M+H]+ 2C13)_DG 32a:7	Positive mode	Diacylglycerols	Glycerolipids	[M+NH4]+
553.389	C35H52O5	([M+H]+)_DG 32a:8	Positive mode	Diacylglycerols	Glycerolipids	[M+NH4]+
554.392	C35H52O5	([M+H]+ C13)_DG 32a:8	Positive mode	Diacylglycerols	Glycerolipids	[M+NH4]+
555.395	C35H52O5	([M+H]+ 2C13)_DG 32a:8	Positive mode	Diacylglycerols	Glycerolipids	[M+NH4]+
551.373	C35H50O5	([M+H]+)_DG 32a:9	Positive mode	Diacylglycerols	Glycerolipids	[M+NH4]+
552.376	C35H50O5	([M+H]+ C13)_DG 32a:9	Positive mode	Diacylglycerols	Glycerolipids	[M+NH4]+
553.38	C35H50O5	([M+H]+ 2C13)_DG 32a:9	Positive mode	Diacylglycerols	Glycerolipids	[M+NH4]+
583.53	C36H70O5	([M+H]+)_DG 33a:0	Positive mode	Diacylglycerols	Glycerolipids	[M+NH4]+
584.533	C36H70O5	([M+H]+ C13)_DG 33a:0	Positive mode	Diacylglycerols	Glycerolipids	[M+NH4]+
585.536	C36H70O5	([M+H]+ 2C13)_DG 33a:0	Positive mode	Diacylglycerols	Glycerolipids	[M+NH4]+
581.514	C36H68O5	([M+H]+)_DG 33a:1	Positive mode	Diacylglycerols	Glycerolipids	[M+NH4]+
582.517	C36H68O5	([M+H]+ C13)_DG 33a:1	Positive mode	Diacylglycerols	Glycerolipids	[M+NH4]+
583.521	C36H68O5	([M+H]+ 2C13)_DG 33a:1	Positive mode	Diacylglycerols	Glycerolipids	[M+NH4]+
563.373	C36H50O5	([M+H]+)_DG 33a:10	Positive mode	Diacylglycerols	Glycerolipids	[M+NH4]+
564.376	C36H50O5	([M+H]+ C13)_DG 33a:10	Positive mode	Diacylglycerols	Glycerolipids	[M+NH4]+
565.38	C36H50O5	([M+H]+ 2C13)_DG 33a:10	Positive mode	Diacylglycerols	Glycerolipids	[M+NH4]+
561.357	C36H48O5	([M+H]+)_DG 33a:11	Positive mode	Diacylglycerols	Glycerolipids	[M+NH4]+
562.361	C36H48O5	([M+H]+ C13)_DG 33a:11	Positive mode	Diacylglycerols	Glycerolipids	[M+NH4]+
563.364	C36H48O5	([M+H]+ 2C13)_DG 33a:11	Positive mode	Diacylglycerols	Glycerolipids	[M+NH4]+
559.342	C36H46O5	([M+H]+)_DG 33a:12	Positive mode	Diacylglycerols	Glycerolipids	[M+NH4]+
560.345	C36H46O5	([M+H]+ C13)_DG 33a:12	Positive mode	Diacylglycerols	Glycerolipids	[M+NH4]+
561.349	C36H46O5	([M+H]+ 2C13)_DG 33a:12	Positive mode	Diacylglycerols	Glycerolipids	[M+NH4]+
579.498	C36H66O5	([M+H]+)_DG 33a:2	Positive mode	Diacylglycerols	Glycerolipids	[M+NH4]+
580.502	C36H66O5	([M+H]+ C13)_DG 33a:2	Positive mode	Diacylglycerols	Glycerolipids	[M+NH4]+
581.505	C36H66O5	([M+H]+ 2C13)_DG 33a:2	Positive mode	Diacylglycerols	Glycerolipids	[M+NH4]+
577.483	C36H64O5	([M+H]+)_DG 33a:3	Positive mode	Diacylglycerols	Glycerolipids	[M+NH4]+
578.486	C36H64O5	([M+H]+ C13)_DG 33a:3	Positive mode	Diacylglycerols	Glycerolipids	[M+NH4]+
579.489	C36H64O5	([M+H]+ 2C13)_DG 33a:3	Positive mode	Diacylglycerols	Glycerolipids	[M+NH4]+
575.467	C36H62O5	([M+H]+)_DG 33a:4	Positive mode	Diacylglycerols	Glycerolipids	[M+NH4]+
576.47	C36H62O5	([M+H]+ C13)_DG 33a:4	Positive mode	Diacylglycerols	Glycerolipids	[M+NH4]+
577.474	C36H62O5	([M+H]+ 2C13)_DG 33a:4	Positive mode	Diacylglycerols	Glycerolipids	[M+NH4]+
573.451	C36H60O5	([M+H]+)_DG 33a:5	Positive mode	Diacylglycerols	Glycerolipids	[M+NH4]+
574.455	C36H60O5	([M+H]+ C13)_DG 33a:5	Positive mode	Diacylglycerols	Glycerolipids	[M+NH4]+
575.458	C36H60O5	([M+H]+ 2C13)_DG 33a:5	Positive mode	Diacylglycerols	Glycerolipids	[M+NH4]+
571.436	C36H58O5	([M+H]+)_DG 33a:6	Positive mode	Diacylglycerols	Glycerolipids	[M+NH4]+
572.439	C36H58O5	([M+H]+ C13)_DG 33a:6	Positive mode	Diacylglycerols	Glycerolipids	[M+NH4]+
573.442	C36H58O5	([M+H]+ 2C13)_DG 33a:6	Positive mode	Diacylglycerols	Glycerolipids	[M+NH4]+
569.42	C36H56O5	([M+H]+)_DG 33a:7	Positive mode	Diacylglycerols	Glycerolipids	[M+NH4]+
570.423	C36H56O5	([M+H]+ C13)_DG 33a:7	Positive mode	Diacylglycerols	Glycerolipids	[M+NH4]+
571.427	C36H56O5	([M+H]+ 2C13)_DG 33a:7	Positive mode	Diacylglycerols	Glycerolipids	[M+NH4]+
567.404	C36H54O5	([M+H]+)_DG 33a:8	Positive mode	Diacylglycerols	Glycerolipids	[M+NH4]+
568.408	C36H54O5	([M+H]+ C13)_DG 33a:8	Positive mode	Diacylglycerols	Glycerolipids	[M+NH4]+
569.411	C36H54O5	([M+H]+ 2C13)_DG 33a:8	Positive mode	Diacylglycerols	Glycerolipids	[M+NH4]+
565.389	C36H52O5	([M+H]+)_DG 33a:9	Positive mode	Diacylglycerols	Glycerolipids	[M+NH4]+
566.392	C36H52O5	([M+H]+ C13)_DG 33a:9	Positive mode	Diacylglycerols	Glycerolipids	[M+NH4]+
567.395	C36H52O5	([M+H]+ 2C13)_DG 33a:9	Positive mode	Diacylglycerols	Glycerolipids	[M+NH4]+
597.545	C37H72O5	([M+H]+)_DG 34a:0	Positive mode	Diacylglycerols	Glycerolipids	[M+NH4]+
598.549	C37H72O5	([M+H]+ C13)_DG 34a:0	Positive mode	Diacylglycerols	Glycerolipids	[M+NH4]+
599.552	C37H72O5	([M+H]+ 2C13)_DG 34a:0	Positive mode	Diacylglycerols	Glycerolipids	[M+NH4]+
595.53	C37H70O5	([M+H]+)_DG 34a:1	Positive mode	Diacylglycerols	Glycerolipids	[M+NH4]+
596.533	C37H70O5	([M+H]+ C13)_DG 34a:1	Positive mode	Diacylglycerols	Glycerolipids	[M+NH4]+
597.536	C37H70O5	([M+H]+ 2C13)_DG 34a:1	Positive mode	Diacylglycerols	Glycerolipids	[M+NH4]+
577.389	C37H52O5	([M+H]+)_DG 34a:10	Positive mode	Diacylglycerols	Glycerolipids	[M+NH4]+
578.392	C37H52O5	([M+H]+ C13)_DG 34a:10	Positive mode	Diacylglycerols	Glycerolipids	[M+NH4]+
579.395	C37H52O5	([M+H]+ 2C13)_DG 34a:10	Positive mode	Diacylglycerols	Glycerolipids	[M+NH4]+
575.373	C37H50O5	([M+H]+)_DG 34a:11	Positive mode	Diacylglycerols	Glycerolipids	[M+NH4]+
576.376	C37H50O5	([M+H]+ C13)_DG 34a:11	Positive mode	Diacylglycerols	Glycerolipids	[M+NH4]+
577.38	C37H50O5	([M+H]+ 2C13)_DG 34a:11	Positive mode	Diacylglycerols	Glycerolipids	[M+NH4]+
573.357	C37H48O5	([M+H]+)_DG 34a:12	Positive mode	Diacylglycerols	Glycerolipids	[M+NH4]+
574.361	C37H48O5	([M+H]+ C13)_DG 34a:12	Positive mode	Diacylglycerols	Glycerolipids	[M+NH4]+
575.364	C37H48O5	([M+H]+ 2C13)_DG 34a:12	Positive mode	Diacylglycerols	Glycerolipids	[M+NH4]+
593.514	C37H68O5	([M+H]+)_DG 34a:2	Positive mode	Diacylglycerols	Glycerolipids	[M+NH4]+
594.517	C37H68O5	([M+H]+ C13)_DG 34a:2	Positive mode	Diacylglycerols	Glycerolipids	[M+NH4]+
595.521	C37H68O5	([M+H]+ 2C13)_DG 34a:2	Positive mode	Diacylglycerols	Glycerolipids	[M+NH4]+
591.498	C37H66O5	([M+H]+)_DG 34a:3	Positive mode	Diacylglycerols	Glycerolipids	[M+NH4]+
592.502	C37H66O5	([M+H]+ C13)_DG 34a:3	Positive mode	Diacylglycerols	Glycerolipids	[M+NH4]+
593.505	C37H66O5	([M+H]+ 2C13)_DG 34a:3	Positive mode	Diacylglycerols	Glycerolipids	[M+NH4]+
589.483	C37H64O5	([M+H]+)_DG 34a:4	Positive mode	Diacylglycerols	Glycerolipids	[M+NH4]+
590.486	C37H64O5	([M+H]+ C13)_DG 34a:4	Positive mode	Diacylglycerols	Glycerolipids	[M+NH4]+
591.489	C37H64O5	([M+H]+ 2C13)_DG 34a:4	Positive mode	Diacylglycerols	Glycerolipids	[M+NH4]+
587.467	C37H62O5	([M+H]+)_DG 34a:5	Positive mode	Diacylglycerols	Glycerolipids	[M+NH4]+
588.47	C37H62O5	([M+H]+ C13)_DG 34a:5	Positive mode	Diacylglycerols	Glycerolipids	[M+NH4]+
589.474	C37H62O5	([M+H]+ 2C13)_DG 34a:5	Positive mode	Diacylglycerols	Glycerolipids	[M+NH4]+
585.451	C37H60O5	([M+H]+)_DG 34a:6	Positive mode	Diacylglycerols	Glycerolipids	[M+NH4]+
586.455	C37H60O5	([M+H]+ C13)_DG 34a:6	Positive mode	Diacylglycerols	Glycerolipids	[M+NH4]+
587.458	C37H60O5	([M+H]+ 2C13)_DG 34a:6	Positive mode	Diacylglycerols	Glycerolipids	[M+NH4]+
583.436	C37H58O5	([M+H]+)_DG 34a:7	Positive mode	Diacylglycerols	Glycerolipids	[M+NH4]+
584.439	C37H58O5	([M+H]+ C13)_DG 34a:7	Positive mode	Diacylglycerols	Glycerolipids	[M+NH4]+
585.442	C37H58O5	([M+H]+ 2C13)_DG 34a:7	Positive mode	Diacylglycerols	Glycerolipids	[M+NH4]+
581.42	C37H56O5	([M+H]+)_DG 34a:8	Positive mode	Diacylglycerols	Glycerolipids	[M+NH4]+
582.423	C37H56O5	([M+H]+ C13)_DG 34a:8	Positive mode	Diacylglycerols	Glycerolipids	[M+NH4]+
583.427	C37H56O5	([M+H]+ 2C13)_DG 34a:8	Positive mode	Diacylglycerols	Glycerolipids	[M+NH4]+
579.404	C37H54O5	([M+H]+)_DG 34a:9	Positive mode	Diacylglycerols	Glycerolipids	[M+NH4]+
580.408	C37H54O5	([M+H]+ C13)_DG 34a:9	Positive mode	Diacylglycerols	Glycerolipids	[M+NH4]+
581.411	C37H54O5	([M+H]+ 2C13)_DG 34a:9	Positive mode	Diacylglycerols	Glycerolipids	[M+NH4]+
611.561	C38H74O5	([M+H]+)_DG 35a:0	Positive mode	Diacylglycerols	Glycerolipids	[M+NH4]+
612.564	C38H74O5	([M+H]+ C13)_DG 35a:0	Positive mode	Diacylglycerols	Glycerolipids	[M+NH4]+
613.568	C38H74O5	([M+H]+ 2C13)_DG 35a:0	Positive mode	Diacylglycerols	Glycerolipids	[M+NH4]+
609.545	C38H72O5	([M+H]+)_DG 35a:1	Positive mode	Diacylglycerols	Glycerolipids	[M+NH4]+
610.549	C38H72O5	([M+H]+ C13)_DG 35a:1	Positive mode	Diacylglycerols	Glycerolipids	[M+NH4]+
611.552	C38H72O5	([M+H]+ 2C13)_DG 35a:1	Positive mode	Diacylglycerols	Glycerolipids	[M+NH4]+
591.404	C38H54O5	([M+H]+)_DG 35a:10	Positive mode	Diacylglycerols	Glycerolipids	[M+NH4]+
592.408	C38H54O5	([M+H]+ C13)_DG 35a:10	Positive mode	Diacylglycerols	Glycerolipids	[M+NH4]+
593.411	C38H54O5	([M+H]+ 2C13)_DG 35a:10	Positive mode	Diacylglycerols	Glycerolipids	[M+NH4]+
589.389	C38H52O5	([M+H]+)_DG 35a:11	Positive mode	Diacylglycerols	Glycerolipids	[M+NH4]+
590.392	C38H52O5	([M+H]+ C13)_DG 35a:11	Positive mode	Diacylglycerols	Glycerolipids	[M+NH4]+
591.395	C38H52O5	([M+H]+ 2C13)_DG 35a:11	Positive mode	Diacylglycerols	Glycerolipids	[M+NH4]+
587.373	C38H50O5	([M+H]+)_DG 35a:12	Positive mode	Diacylglycerols	Glycerolipids	[M+NH4]+
588.376	C38H50O5	([M+H]+ C13)_DG 35a:12	Positive mode	Diacylglycerols	Glycerolipids	[M+NH4]+
589.38	C38H50O5	([M+H]+ 2C13)_DG 35a:12	Positive mode	Diacylglycerols	Glycerolipids	[M+NH4]+
607.53	C38H70O5	([M+H]+)_DG 35a:2	Positive mode	Diacylglycerols	Glycerolipids	[M+NH4]+
608.533	C38H70O5	([M+H]+ C13)_DG 35a:2	Positive mode	Diacylglycerols	Glycerolipids	[M+NH4]+
609.536	C38H70O5	([M+H]+ 2C13)_DG 35a:2	Positive mode	Diacylglycerols	Glycerolipids	[M+NH4]+
605.514	C38H68O5	([M+H]+)_DG 35a:3	Positive mode	Diacylglycerols	Glycerolipids	[M+NH4]+
606.517	C38H68O5	([M+H]+ C13)_DG 35a:3	Positive mode	Diacylglycerols	Glycerolipids	[M+NH4]+
607.521	C38H68O5	([M+H]+ 2C13)_DG 35a:3	Positive mode	Diacylglycerols	Glycerolipids	[M+NH4]+
603.498	C38H66O5	([M+H]+)_DG 35a:4	Positive mode	Diacylglycerols	Glycerolipids	[M+NH4]+
604.502	C38H66O5	([M+H]+ C13)_DG 35a:4	Positive mode	Diacylglycerols	Glycerolipids	[M+NH4]+
605.505	C38H66O5	([M+H]+ 2C13)_DG 35a:4	Positive mode	Diacylglycerols	Glycerolipids	[M+NH4]+
601.483	C38H64O5	([M+H]+)_DG 35a:5	Positive mode	Diacylglycerols	Glycerolipids	[M+NH4]+
602.486	C38H64O5	([M+H]+ C13)_DG 35a:5	Positive mode	Diacylglycerols	Glycerolipids	[M+NH4]+
603.489	C38H64O5	([M+H]+ 2C13)_DG 35a:5	Positive mode	Diacylglycerols	Glycerolipids	[M+NH4]+
599.467	C38H62O5	([M+H]+)_DG 35a:6	Positive mode	Diacylglycerols	Glycerolipids	[M+NH4]+
600.47	C38H62O5	([M+H]+ C13)_DG 35a:6	Positive mode	Diacylglycerols	Glycerolipids	[M+NH4]+
601.474	C38H62O5	([M+H]+ 2C13)_DG 35a:6	Positive mode	Diacylglycerols	Glycerolipids	[M+NH4]+
597.451	C38H60O5	([M+H]+)_DG 35a:7	Positive mode	Diacylglycerols	Glycerolipids	[M+NH4]+
598.455	C38H60O5	([M+H]+ C13)_DG 35a:7	Positive mode	Diacylglycerols	Glycerolipids	[M+NH4]+
599.458	C38H60O5	([M+H]+ 2C13)_DG 35a:7	Positive mode	Diacylglycerols	Glycerolipids	[M+NH4]+
595.436	C38H58O5	([M+H]+)_DG 35a:8	Positive mode	Diacylglycerols	Glycerolipids	[M+NH4]+
596.439	C38H58O5	([M+H]+ C13)_DG 35a:8	Positive mode	Diacylglycerols	Glycerolipids	[M+NH4]+
597.442	C38H58O5	([M+H]+ 2C13)_DG 35a:8	Positive mode	Diacylglycerols	Glycerolipids	[M+NH4]+
593.42	C38H56O5	([M+H]+)_DG 35a:9	Positive mode	Diacylglycerols	Glycerolipids	[M+NH4]+
594.423	C38H56O5	([M+H]+ C13)_DG 35a:9	Positive mode	Diacylglycerols	Glycerolipids	[M+NH4]+
595.427	C38H56O5	([M+H]+ 2C13)_DG 35a:9	Positive mode	Diacylglycerols	Glycerolipids	[M+NH4]+
625.577	C39H76O5	([M+H]+)_DG 36a:0	Positive mode	Diacylglycerols	Glycerolipids	[M+NH4]+
626.58	C39H76O5	([M+H]+ C13)_DG 36a:0	Positive mode	Diacylglycerols	Glycerolipids	[M+NH4]+
627.583	C39H76O5	([M+H]+ 2C13)_DG 36a:0	Positive mode	Diacylglycerols	Glycerolipids	[M+NH4]+
623.561	C39H74O5	([M+H]+)_DG 36a:1	Positive mode	Diacylglycerols	Glycerolipids	[M+NH4]+
624.564	C39H74O5	([M+H]+ C13)_DG 36a:1	Positive mode	Diacylglycerols	Glycerolipids	[M+NH4]+
625.568	C39H74O5	([M+H]+ 2C13)_DG 36a:1	Positive mode	Diacylglycerols	Glycerolipids	[M+NH4]+
605.42	C39H56O5	([M+H]+)_DG 36a:10	Positive mode	Diacylglycerols	Glycerolipids	[M+NH4]+
606.423	C39H56O5	([M+H]+ C13)_DG 36a:10	Positive mode	Diacylglycerols	Glycerolipids	[M+NH4]+
607.427	C39H56O5	([M+H]+ 2C13)_DG 36a:10	Positive mode	Diacylglycerols	Glycerolipids	[M+NH4]+
603.404	C39H54O5	([M+H]+)_DG 36a:11	Positive mode	Diacylglycerols	Glycerolipids	[M+NH4]+
604.408	C39H54O5	([M+H]+ C13)_DG 36a:11	Positive mode	Diacylglycerols	Glycerolipids	[M+NH4]+
605.411	C39H54O5	([M+H]+ 2C13)_DG 36a:11	Positive mode	Diacylglycerols	Glycerolipids	[M+NH4]+
601.389	C39H52O5	([M+H]+)_DG 36a:12	Positive mode	Diacylglycerols	Glycerolipids	[M+NH4]+
602.392	C39H52O5	([M+H]+ C13)_DG 36a:12	Positive mode	Diacylglycerols	Glycerolipids	[M+NH4]+
603.395	C39H52O5	([M+H]+ 2C13)_DG 36a:12	Positive mode	Diacylglycerols	Glycerolipids	[M+NH4]+
621.545	C39H72O5	([M+H]+)_DG 36a:2	Positive mode	Diacylglycerols	Glycerolipids	[M+NH4]+
622.549	C39H72O5	([M+H]+ C13)_DG 36a:2	Positive mode	Diacylglycerols	Glycerolipids	[M+NH4]+
623.552	C39H72O5	([M+H]+ 2C13)_DG 36a:2	Positive mode	Diacylglycerols	Glycerolipids	[M+NH4]+
619.53	C39H70O5	([M+H]+)_DG 36a:3	Positive mode	Diacylglycerols	Glycerolipids	[M+NH4]+
620.533	C39H70O5	([M+H]+ C13)_DG 36a:3	Positive mode	Diacylglycerols	Glycerolipids	[M+NH4]+
621.536	C39H70O5	([M+H]+ 2C13)_DG 36a:3	Positive mode	Diacylglycerols	Glycerolipids	[M+NH4]+
617.514	C39H68O5	([M+H]+)_DG 36a:4	Positive mode	Diacylglycerols	Glycerolipids	[M+NH4]+
618.517	C39H68O5	([M+H]+ C13)_DG 36a:4	Positive mode	Diacylglycerols	Glycerolipids	[M+NH4]+
619.521	C39H68O5	([M+H]+ 2C13)_DG 36a:4	Positive mode	Diacylglycerols	Glycerolipids	[M+NH4]+
615.498	C39H66O5	([M+H]+)_DG 36a:5	Positive mode	Diacylglycerols	Glycerolipids	[M+NH4]+
616.502	C39H66O5	([M+H]+ C13)_DG 36a:5	Positive mode	Diacylglycerols	Glycerolipids	[M+NH4]+
617.505	C39H66O5	([M+H]+ 2C13)_DG 36a:5	Positive mode	Diacylglycerols	Glycerolipids	[M+NH4]+
613.483	C39H64O5	([M+H]+)_DG 36a:6	Positive mode	Diacylglycerols	Glycerolipids	[M+NH4]+
614.486	C39H64O5	([M+H]+ C13)_DG 36a:6	Positive mode	Diacylglycerols	Glycerolipids	[M+NH4]+
615.489	C39H64O5	([M+H]+ 2C13)_DG 36a:6	Positive mode	Diacylglycerols	Glycerolipids	[M+NH4]+
611.467	C39H62O5	([M+H]+)_DG 36a:7	Positive mode	Diacylglycerols	Glycerolipids	[M+NH4]+
612.47	C39H62O5	([M+H]+ C13)_DG 36a:7	Positive mode	Diacylglycerols	Glycerolipids	[M+NH4]+
613.474	C39H62O5	([M+H]+ 2C13)_DG 36a:7	Positive mode	Diacylglycerols	Glycerolipids	[M+NH4]+
609.451	C39H60O5	([M+H]+)_DG 36a:8	Positive mode	Diacylglycerols	Glycerolipids	[M+NH4]+
610.455	C39H60O5	([M+H]+ C13)_DG 36a:8	Positive mode	Diacylglycerols	Glycerolipids	[M+NH4]+
611.458	C39H60O5	([M+H]+ 2C13)_DG 36a:8	Positive mode	Diacylglycerols	Glycerolipids	[M+NH4]+
607.436	C39H58O5	([M+H]+)_DG 36a:9	Positive mode	Diacylglycerols	Glycerolipids	[M+NH4]+
608.439	C39H58O5	([M+H]+ C13)_DG 36a:9	Positive mode	Diacylglycerols	Glycerolipids	[M+NH4]+
609.442	C39H58O5	([M+H]+ 2C13)_DG 36a:9	Positive mode	Diacylglycerols	Glycerolipids	[M+NH4]+
639.592	C40H78O5	([M+H]+)_DG 37a:0	Positive mode	Diacylglycerols	Glycerolipids	[M+NH4]+
640.596	C40H78O5	([M+H]+ C13)_DG 37a:0	Positive mode	Diacylglycerols	Glycerolipids	[M+NH4]+
641.599	C40H78O5	([M+H]+ 2C13)_DG 37a:0	Positive mode	Diacylglycerols	Glycerolipids	[M+NH4]+
637.577	C40H76O5	([M+H]+)_DG 37a:1	Positive mode	Diacylglycerols	Glycerolipids	[M+NH4]+
638.58	C40H76O5	([M+H]+ C13)_DG 37a:1	Positive mode	Diacylglycerols	Glycerolipids	[M+NH4]+
639.583	C40H76O5	([M+H]+ 2C13)_DG 37a:1	Positive mode	Diacylglycerols	Glycerolipids	[M+NH4]+
619.436	C40H58O5	([M+H]+)_DG 37a:10	Positive mode	Diacylglycerols	Glycerolipids	[M+NH4]+
620.439	C40H58O5	([M+H]+ C13)_DG 37a:10	Positive mode	Diacylglycerols	Glycerolipids	[M+NH4]+
621.442	C40H58O5	([M+H]+ 2C13)_DG 37a:10	Positive mode	Diacylglycerols	Glycerolipids	[M+NH4]+
617.42	C40H56O5	([M+H]+)_DG 37a:11	Positive mode	Diacylglycerols	Glycerolipids	[M+NH4]+
618.423	C40H56O5	([M+H]+ C13)_DG 37a:11	Positive mode	Diacylglycerols	Glycerolipids	[M+NH4]+
619.427	C40H56O5	([M+H]+ 2C13)_DG 37a:11	Positive mode	Diacylglycerols	Glycerolipids	[M+NH4]+
615.404	C40H54O5	([M+H]+)_DG 37a:12	Positive mode	Diacylglycerols	Glycerolipids	[M+NH4]+
616.408	C40H54O5	([M+H]+ C13)_DG 37a:12	Positive mode	Diacylglycerols	Glycerolipids	[M+NH4]+
617.411	C40H54O5	([M+H]+ 2C13)_DG 37a:12	Positive mode	Diacylglycerols	Glycerolipids	[M+NH4]+
635.561	C40H74O5	([M+H]+)_DG 37a:2	Positive mode	Diacylglycerols	Glycerolipids	[M+NH4]+
636.564	C40H74O5	([M+H]+ C13)_DG 37a:2	Positive mode	Diacylglycerols	Glycerolipids	[M+NH4]+
637.568	C40H74O5	([M+H]+ 2C13)_DG 37a:2	Positive mode	Diacylglycerols	Glycerolipids	[M+NH4]+
633.545	C40H72O5	([M+H]+)_DG 37a:3	Positive mode	Diacylglycerols	Glycerolipids	[M+NH4]+
634.549	C40H72O5	([M+H]+ C13)_DG 37a:3	Positive mode	Diacylglycerols	Glycerolipids	[M+NH4]+
635.552	C40H72O5	([M+H]+ 2C13)_DG 37a:3	Positive mode	Diacylglycerols	Glycerolipids	[M+NH4]+
631.53	C40H70O5	([M+H]+)_DG 37a:4	Positive mode	Diacylglycerols	Glycerolipids	[M+NH4]+
632.533	C40H70O5	([M+H]+ C13)_DG 37a:4	Positive mode	Diacylglycerols	Glycerolipids	[M+NH4]+
633.536	C40H70O5	([M+H]+ 2C13)_DG 37a:4	Positive mode	Diacylglycerols	Glycerolipids	[M+NH4]+
629.514	C40H68O5	([M+H]+)_DG 37a:5	Positive mode	Diacylglycerols	Glycerolipids	[M+NH4]+
630.517	C40H68O5	([M+H]+ C13)_DG 37a:5	Positive mode	Diacylglycerols	Glycerolipids	[M+NH4]+
631.521	C40H68O5	([M+H]+ 2C13)_DG 37a:5	Positive mode	Diacylglycerols	Glycerolipids	[M+NH4]+
627.498	C40H66O5	([M+H]+)_DG 37a:6	Positive mode	Diacylglycerols	Glycerolipids	[M+NH4]+
628.502	C40H66O5	([M+H]+ C13)_DG 37a:6	Positive mode	Diacylglycerols	Glycerolipids	[M+NH4]+
629.505	C40H66O5	([M+H]+ 2C13)_DG 37a:6	Positive mode	Diacylglycerols	Glycerolipids	[M+NH4]+
625.483	C40H64O5	([M+H]+)_DG 37a:7	Positive mode	Diacylglycerols	Glycerolipids	[M+NH4]+
626.486	C40H64O5	([M+H]+ C13)_DG 37a:7	Positive mode	Diacylglycerols	Glycerolipids	[M+NH4]+
627.489	C40H64O5	([M+H]+ 2C13)_DG 37a:7	Positive mode	Diacylglycerols	Glycerolipids	[M+NH4]+
623.467	C40H62O5	([M+H]+)_DG 37a:8	Positive mode	Diacylglycerols	Glycerolipids	[M+NH4]+
624.47	C40H62O5	([M+H]+ C13)_DG 37a:8	Positive mode	Diacylglycerols	Glycerolipids	[M+NH4]+
625.474	C40H62O5	([M+H]+ 2C13)_DG 37a:8	Positive mode	Diacylglycerols	Glycerolipids	[M+NH4]+
621.451	C40H60O5	([M+H]+)_DG 37a:9	Positive mode	Diacylglycerols	Glycerolipids	[M+NH4]+
622.455	C40H60O5	([M+H]+ C13)_DG 37a:9	Positive mode	Diacylglycerols	Glycerolipids	[M+NH4]+
623.458	C40H60O5	([M+H]+ 2C13)_DG 37a:9	Positive mode	Diacylglycerols	Glycerolipids	[M+NH4]+
653.608	C41H80O5	([M+H]+)_DG 38a:0	Positive mode	Diacylglycerols	Glycerolipids	[M+NH4]+
654.611	C41H80O5	([M+H]+ C13)_DG 38a:0	Positive mode	Diacylglycerols	Glycerolipids	[M+NH4]+
655.615	C41H80O5	([M+H]+ 2C13)_DG 38a:0	Positive mode	Diacylglycerols	Glycerolipids	[M+NH4]+
651.592	C41H78O5	([M+H]+)_DG 38a:1	Positive mode	Diacylglycerols	Glycerolipids	[M+NH4]+
652.596	C41H78O5	([M+H]+ C13)_DG 38a:1	Positive mode	Diacylglycerols	Glycerolipids	[M+NH4]+
653.599	C41H78O5	([M+H]+ 2C13)_DG 38a:1	Positive mode	Diacylglycerols	Glycerolipids	[M+NH4]+
633.451	C41H60O5	([M+H]+)_DG 38a:10	Positive mode	Diacylglycerols	Glycerolipids	[M+NH4]+
634.455	C41H60O5	([M+H]+ C13)_DG 38a:10	Positive mode	Diacylglycerols	Glycerolipids	[M+NH4]+
635.458	C41H60O5	([M+H]+ 2C13)_DG 38a:10	Positive mode	Diacylglycerols	Glycerolipids	[M+NH4]+
631.436	C41H58O5	([M+H]+)_DG 38a:11	Positive mode	Diacylglycerols	Glycerolipids	[M+NH4]+
632.439	C41H58O5	([M+H]+ C13)_DG 38a:11	Positive mode	Diacylglycerols	Glycerolipids	[M+NH4]+
633.442	C41H58O5	([M+H]+ 2C13)_DG 38a:11	Positive mode	Diacylglycerols	Glycerolipids	[M+NH4]+
629.42	C41H56O5	([M+H]+)_DG 38a:12	Positive mode	Diacylglycerols	Glycerolipids	[M+NH4]+
630.423	C41H56O5	([M+H]+ C13)_DG 38a:12	Positive mode	Diacylglycerols	Glycerolipids	[M+NH4]+
631.427	C41H56O5	([M+H]+ 2C13)_DG 38a:12	Positive mode	Diacylglycerols	Glycerolipids	[M+NH4]+
649.577	C41H76O5	([M+H]+)_DG 38a:2	Positive mode	Diacylglycerols	Glycerolipids	[M+NH4]+
650.58	C41H76O5	([M+H]+ C13)_DG 38a:2	Positive mode	Diacylglycerols	Glycerolipids	[M+NH4]+
651.583	C41H76O5	([M+H]+ 2C13)_DG 38a:2	Positive mode	Diacylglycerols	Glycerolipids	[M+NH4]+
647.561	C41H74O5	([M+H]+)_DG 38a:3	Positive mode	Diacylglycerols	Glycerolipids	[M+NH4]+
648.564	C41H74O5	([M+H]+ C13)_DG 38a:3	Positive mode	Diacylglycerols	Glycerolipids	[M+NH4]+
649.568	C41H74O5	([M+H]+ 2C13)_DG 38a:3	Positive mode	Diacylglycerols	Glycerolipids	[M+NH4]+
645.545	C41H72O5	([M+H]+)_DG 38a:4	Positive mode	Diacylglycerols	Glycerolipids	[M+NH4]+
646.549	C41H72O5	([M+H]+ C13)_DG 38a:4	Positive mode	Diacylglycerols	Glycerolipids	[M+NH4]+
647.552	C41H72O5	([M+H]+ 2C13)_DG 38a:4	Positive mode	Diacylglycerols	Glycerolipids	[M+NH4]+
643.53	C41H70O5	([M+H]+)_DG 38a:5	Positive mode	Diacylglycerols	Glycerolipids	[M+NH4]+
644.533	C41H70O5	([M+H]+ C13)_DG 38a:5	Positive mode	Diacylglycerols	Glycerolipids	[M+NH4]+
645.536	C41H70O5	([M+H]+ 2C13)_DG 38a:5	Positive mode	Diacylglycerols	Glycerolipids	[M+NH4]+
641.514	C41H68O5	([M+H]+)_DG 38a:6	Positive mode	Diacylglycerols	Glycerolipids	[M+NH4]+
642.517	C41H68O5	([M+H]+ C13)_DG 38a:6	Positive mode	Diacylglycerols	Glycerolipids	[M+NH4]+
643.521	C41H68O5	([M+H]+ 2C13)_DG 38a:6	Positive mode	Diacylglycerols	Glycerolipids	[M+NH4]+
639.498	C41H66O5	([M+H]+)_DG 38a:7	Positive mode	Diacylglycerols	Glycerolipids	[M+NH4]+
640.502	C41H66O5	([M+H]+ C13)_DG 38a:7	Positive mode	Diacylglycerols	Glycerolipids	[M+NH4]+
641.505	C41H66O5	([M+H]+ 2C13)_DG 38a:7	Positive mode	Diacylglycerols	Glycerolipids	[M+NH4]+
637.483	C41H64O5	([M+H]+)_DG 38a:8	Positive mode	Diacylglycerols	Glycerolipids	[M+NH4]+
638.486	C41H64O5	([M+H]+ C13)_DG 38a:8	Positive mode	Diacylglycerols	Glycerolipids	[M+NH4]+
639.489	C41H64O5	([M+H]+ 2C13)_DG 38a:8	Positive mode	Diacylglycerols	Glycerolipids	[M+NH4]+
635.467	C41H62O5	([M+H]+)_DG 38a:9	Positive mode	Diacylglycerols	Glycerolipids	[M+NH4]+
636.47	C41H62O5	([M+H]+ C13)_DG 38a:9	Positive mode	Diacylglycerols	Glycerolipids	[M+NH4]+
637.474	C41H62O5	([M+H]+ 2C13)_DG 38a:9	Positive mode	Diacylglycerols	Glycerolipids	[M+NH4]+
667.624	C42H82O5	([M+H]+)_DG 39a:0	Positive mode	Diacylglycerols	Glycerolipids	[M+NH4]+
668.627	C42H82O5	([M+H]+ C13)_DG 39a:0	Positive mode	Diacylglycerols	Glycerolipids	[M+NH4]+
669.63	C42H82O5	([M+H]+ 2C13)_DG 39a:0	Positive mode	Diacylglycerols	Glycerolipids	[M+NH4]+
665.608	C42H80O5	([M+H]+)_DG 39a:1	Positive mode	Diacylglycerols	Glycerolipids	[M+NH4]+
666.611	C42H80O5	([M+H]+ C13)_DG 39a:1	Positive mode	Diacylglycerols	Glycerolipids	[M+NH4]+
667.615	C42H80O5	([M+H]+ 2C13)_DG 39a:1	Positive mode	Diacylglycerols	Glycerolipids	[M+NH4]+
647.467	C42H62O5	([M+H]+)_DG 39a:10	Positive mode	Diacylglycerols	Glycerolipids	[M+NH4]+
648.47	C42H62O5	([M+H]+ C13)_DG 39a:10	Positive mode	Diacylglycerols	Glycerolipids	[M+NH4]+
649.474	C42H62O5	([M+H]+ 2C13)_DG 39a:10	Positive mode	Diacylglycerols	Glycerolipids	[M+NH4]+
645.451	C42H60O5	([M+H]+)_DG 39a:11	Positive mode	Diacylglycerols	Glycerolipids	[M+NH4]+
646.455	C42H60O5	([M+H]+ C13)_DG 39a:11	Positive mode	Diacylglycerols	Glycerolipids	[M+NH4]+
647.458	C42H60O5	([M+H]+ 2C13)_DG 39a:11	Positive mode	Diacylglycerols	Glycerolipids	[M+NH4]+
643.436	C42H58O5	([M+H]+)_DG 39a:12	Positive mode	Diacylglycerols	Glycerolipids	[M+NH4]+
644.439	C42H58O5	([M+H]+ C13)_DG 39a:12	Positive mode	Diacylglycerols	Glycerolipids	[M+NH4]+
645.442	C42H58O5	([M+H]+ 2C13)_DG 39a:12	Positive mode	Diacylglycerols	Glycerolipids	[M+NH4]+
663.592	C42H78O5	([M+H]+)_DG 39a:2	Positive mode	Diacylglycerols	Glycerolipids	[M+NH4]+
664.596	C42H78O5	([M+H]+ C13)_DG 39a:2	Positive mode	Diacylglycerols	Glycerolipids	[M+NH4]+
665.599	C42H78O5	([M+H]+ 2C13)_DG 39a:2	Positive mode	Diacylglycerols	Glycerolipids	[M+NH4]+
661.577	C42H76O5	([M+H]+)_DG 39a:3	Positive mode	Diacylglycerols	Glycerolipids	[M+NH4]+
662.58	C42H76O5	([M+H]+ C13)_DG 39a:3	Positive mode	Diacylglycerols	Glycerolipids	[M+NH4]+
663.583	C42H76O5	([M+H]+ 2C13)_DG 39a:3	Positive mode	Diacylglycerols	Glycerolipids	[M+NH4]+
659.561	C42H74O5	([M+H]+)_DG 39a:4	Positive mode	Diacylglycerols	Glycerolipids	[M+NH4]+
660.564	C42H74O5	([M+H]+ C13)_DG 39a:4	Positive mode	Diacylglycerols	Glycerolipids	[M+NH4]+
661.568	C42H74O5	([M+H]+ 2C13)_DG 39a:4	Positive mode	Diacylglycerols	Glycerolipids	[M+NH4]+
657.545	C42H72O5	([M+H]+)_DG 39a:5	Positive mode	Diacylglycerols	Glycerolipids	[M+NH4]+
658.549	C42H72O5	([M+H]+ C13)_DG 39a:5	Positive mode	Diacylglycerols	Glycerolipids	[M+NH4]+
659.552	C42H72O5	([M+H]+ 2C13)_DG 39a:5	Positive mode	Diacylglycerols	Glycerolipids	[M+NH4]+
655.53	C42H70O5	([M+H]+)_DG 39a:6	Positive mode	Diacylglycerols	Glycerolipids	[M+NH4]+
656.533	C42H70O5	([M+H]+ C13)_DG 39a:6	Positive mode	Diacylglycerols	Glycerolipids	[M+NH4]+
657.536	C42H70O5	([M+H]+ 2C13)_DG 39a:6	Positive mode	Diacylglycerols	Glycerolipids	[M+NH4]+
653.514	C42H68O5	([M+H]+)_DG 39a:7	Positive mode	Diacylglycerols	Glycerolipids	[M+NH4]+
654.517	C42H68O5	([M+H]+ C13)_DG 39a:7	Positive mode	Diacylglycerols	Glycerolipids	[M+NH4]+
655.521	C42H68O5	([M+H]+ 2C13)_DG 39a:7	Positive mode	Diacylglycerols	Glycerolipids	[M+NH4]+
651.498	C42H66O5	([M+H]+)_DG 39a:8	Positive mode	Diacylglycerols	Glycerolipids	[M+NH4]+
652.502	C42H66O5	([M+H]+ C13)_DG 39a:8	Positive mode	Diacylglycerols	Glycerolipids	[M+NH4]+
653.505	C42H66O5	([M+H]+ 2C13)_DG 39a:8	Positive mode	Diacylglycerols	Glycerolipids	[M+NH4]+
649.483	C42H64O5	([M+H]+)_DG 39a:9	Positive mode	Diacylglycerols	Glycerolipids	[M+NH4]+
650.486	C42H64O5	([M+H]+ C13)_DG 39a:9	Positive mode	Diacylglycerols	Glycerolipids	[M+NH4]+
651.489	C42H64O5	([M+H]+ 2C13)_DG 39a:9	Positive mode	Diacylglycerols	Glycerolipids	[M+NH4]+
681.639	C43H84O5	([M+H]+)_DG 40a:0	Positive mode	Diacylglycerols	Glycerolipids	[M+NH4]+
682.643	C43H84O5	([M+H]+ C13)_DG 40a:0	Positive mode	Diacylglycerols	Glycerolipids	[M+NH4]+
683.646	C43H84O5	([M+H]+ 2C13)_DG 40a:0	Positive mode	Diacylglycerols	Glycerolipids	[M+NH4]+
679.624	C43H82O5	([M+H]+)_DG 40a:1	Positive mode	Diacylglycerols	Glycerolipids	[M+NH4]+
680.627	C43H82O5	([M+H]+ C13)_DG 40a:1	Positive mode	Diacylglycerols	Glycerolipids	[M+NH4]+
681.63	C43H82O5	([M+H]+ 2C13)_DG 40a:1	Positive mode	Diacylglycerols	Glycerolipids	[M+NH4]+
661.483	C43H64O5	([M+H]+)_DG 40a:10	Positive mode	Diacylglycerols	Glycerolipids	[M+NH4]+
662.486	C43H64O5	([M+H]+ C13)_DG 40a:10	Positive mode	Diacylglycerols	Glycerolipids	[M+NH4]+
663.489	C43H64O5	([M+H]+ 2C13)_DG 40a:10	Positive mode	Diacylglycerols	Glycerolipids	[M+NH4]+
659.467	C43H62O5	([M+H]+)_DG 40a:11	Positive mode	Diacylglycerols	Glycerolipids	[M+NH4]+
660.47	C43H62O5	([M+H]+ C13)_DG 40a:11	Positive mode	Diacylglycerols	Glycerolipids	[M+NH4]+
661.474	C43H62O5	([M+H]+ 2C13)_DG 40a:11	Positive mode	Diacylglycerols	Glycerolipids	[M+NH4]+
657.451	C43H60O5	([M+H]+)_DG 40a:12	Positive mode	Diacylglycerols	Glycerolipids	[M+NH4]+
658.455	C43H60O5	([M+H]+ C13)_DG 40a:12	Positive mode	Diacylglycerols	Glycerolipids	[M+NH4]+
659.458	C43H60O5	([M+H]+ 2C13)_DG 40a:12	Positive mode	Diacylglycerols	Glycerolipids	[M+NH4]+
677.608	C43H80O5	([M+H]+)_DG 40a:2	Positive mode	Diacylglycerols	Glycerolipids	[M+NH4]+
678.611	C43H80O5	([M+H]+ C13)_DG 40a:2	Positive mode	Diacylglycerols	Glycerolipids	[M+NH4]+
679.615	C43H80O5	([M+H]+ 2C13)_DG 40a:2	Positive mode	Diacylglycerols	Glycerolipids	[M+NH4]+
675.592	C43H78O5	([M+H]+)_DG 40a:3	Positive mode	Diacylglycerols	Glycerolipids	[M+NH4]+
676.596	C43H78O5	([M+H]+ C13)_DG 40a:3	Positive mode	Diacylglycerols	Glycerolipids	[M+NH4]+
677.599	C43H78O5	([M+H]+ 2C13)_DG 40a:3	Positive mode	Diacylglycerols	Glycerolipids	[M+NH4]+
673.577	C43H76O5	([M+H]+)_DG 40a:4	Positive mode	Diacylglycerols	Glycerolipids	[M+NH4]+
674.58	C43H76O5	([M+H]+ C13)_DG 40a:4	Positive mode	Diacylglycerols	Glycerolipids	[M+NH4]+
675.583	C43H76O5	([M+H]+ 2C13)_DG 40a:4	Positive mode	Diacylglycerols	Glycerolipids	[M+NH4]+
671.561	C43H74O5	([M+H]+)_DG 40a:5	Positive mode	Diacylglycerols	Glycerolipids	[M+NH4]+
672.564	C43H74O5	([M+H]+ C13)_DG 40a:5	Positive mode	Diacylglycerols	Glycerolipids	[M+NH4]+
673.568	C43H74O5	([M+H]+ 2C13)_DG 40a:5	Positive mode	Diacylglycerols	Glycerolipids	[M+NH4]+
669.545	C43H72O5	([M+H]+)_DG 40a:6	Positive mode	Diacylglycerols	Glycerolipids	[M+NH4]+
670.549	C43H72O5	([M+H]+ C13)_DG 40a:6	Positive mode	Diacylglycerols	Glycerolipids	[M+NH4]+
671.552	C43H72O5	([M+H]+ 2C13)_DG 40a:6	Positive mode	Diacylglycerols	Glycerolipids	[M+NH4]+
667.53	C43H70O5	([M+H]+)_DG 40a:7	Positive mode	Diacylglycerols	Glycerolipids	[M+NH4]+
668.533	C43H70O5	([M+H]+ C13)_DG 40a:7	Positive mode	Diacylglycerols	Glycerolipids	[M+NH4]+
669.536	C43H70O5	([M+H]+ 2C13)_DG 40a:7	Positive mode	Diacylglycerols	Glycerolipids	[M+NH4]+
665.514	C43H68O5	([M+H]+)_DG 40a:8	Positive mode	Diacylglycerols	Glycerolipids	[M+NH4]+
666.517	C43H68O5	([M+H]+ C13)_DG 40a:8	Positive mode	Diacylglycerols	Glycerolipids	[M+NH4]+
667.521	C43H68O5	([M+H]+ 2C13)_DG 40a:8	Positive mode	Diacylglycerols	Glycerolipids	[M+NH4]+
663.498	C43H66O5	([M+H]+)_DG 40a:9	Positive mode	Diacylglycerols	Glycerolipids	[M+NH4]+
664.502	C43H66O5	([M+H]+ C13)_DG 40a:9	Positive mode	Diacylglycerols	Glycerolipids	[M+NH4]+
665.505	C43H66O5	([M+H]+ 2C13)_DG 40a:9	Positive mode	Diacylglycerols	Glycerolipids	[M+NH4]+
695.655	C44H86O5	([M+H]+)_DG 41a:0	Positive mode	Diacylglycerols	Glycerolipids	[M+NH4]+
696.658	C44H86O5	([M+H]+ C13)_DG 41a:0	Positive mode	Diacylglycerols	Glycerolipids	[M+NH4]+
697.662	C44H86O5	([M+H]+ 2C13)_DG 41a:0	Positive mode	Diacylglycerols	Glycerolipids	[M+NH4]+
693.639	C44H84O5	([M+H]+)_DG 41a:1	Positive mode	Diacylglycerols	Glycerolipids	[M+NH4]+
694.643	C44H84O5	([M+H]+ C13)_DG 41a:1	Positive mode	Diacylglycerols	Glycerolipids	[M+NH4]+
695.646	C44H84O5	([M+H]+ 2C13)_DG 41a:1	Positive mode	Diacylglycerols	Glycerolipids	[M+NH4]+
675.498	C44H66O5	([M+H]+)_DG 41a:10	Positive mode	Diacylglycerols	Glycerolipids	[M+NH4]+
676.502	C44H66O5	([M+H]+ C13)_DG 41a:10	Positive mode	Diacylglycerols	Glycerolipids	[M+NH4]+
677.505	C44H66O5	([M+H]+ 2C13)_DG 41a:10	Positive mode	Diacylglycerols	Glycerolipids	[M+NH4]+
673.483	C44H64O5	([M+H]+)_DG 41a:11	Positive mode	Diacylglycerols	Glycerolipids	[M+NH4]+
674.486	C44H64O5	([M+H]+ C13)_DG 41a:11	Positive mode	Diacylglycerols	Glycerolipids	[M+NH4]+
675.489	C44H64O5	([M+H]+ 2C13)_DG 41a:11	Positive mode	Diacylglycerols	Glycerolipids	[M+NH4]+
671.467	C44H62O5	([M+H]+)_DG 41a:12	Positive mode	Diacylglycerols	Glycerolipids	[M+NH4]+
672.47	C44H62O5	([M+H]+ C13)_DG 41a:12	Positive mode	Diacylglycerols	Glycerolipids	[M+NH4]+
673.474	C44H62O5	([M+H]+ 2C13)_DG 41a:12	Positive mode	Diacylglycerols	Glycerolipids	[M+NH4]+
691.624	C44H82O5	([M+H]+)_DG 41a:2	Positive mode	Diacylglycerols	Glycerolipids	[M+NH4]+
692.627	C44H82O5	([M+H]+ C13)_DG 41a:2	Positive mode	Diacylglycerols	Glycerolipids	[M+NH4]+
693.63	C44H82O5	([M+H]+ 2C13)_DG 41a:2	Positive mode	Diacylglycerols	Glycerolipids	[M+NH4]+
689.608	C44H80O5	([M+H]+)_DG 41a:3	Positive mode	Diacylglycerols	Glycerolipids	[M+NH4]+
690.611	C44H80O5	([M+H]+ C13)_DG 41a:3	Positive mode	Diacylglycerols	Glycerolipids	[M+NH4]+
691.615	C44H80O5	([M+H]+ 2C13)_DG 41a:3	Positive mode	Diacylglycerols	Glycerolipids	[M+NH4]+
687.592	C44H78O5	([M+H]+)_DG 41a:4	Positive mode	Diacylglycerols	Glycerolipids	[M+NH4]+
688.596	C44H78O5	([M+H]+ C13)_DG 41a:4	Positive mode	Diacylglycerols	Glycerolipids	[M+NH4]+
689.599	C44H78O5	([M+H]+ 2C13)_DG 41a:4	Positive mode	Diacylglycerols	Glycerolipids	[M+NH4]+
685.577	C44H76O5	([M+H]+)_DG 41a:5	Positive mode	Diacylglycerols	Glycerolipids	[M+NH4]+
686.58	C44H76O5	([M+H]+ C13)_DG 41a:5	Positive mode	Diacylglycerols	Glycerolipids	[M+NH4]+
687.583	C44H76O5	([M+H]+ 2C13)_DG 41a:5	Positive mode	Diacylglycerols	Glycerolipids	[M+NH4]+
683.561	C44H74O5	([M+H]+)_DG 41a:6	Positive mode	Diacylglycerols	Glycerolipids	[M+NH4]+
684.564	C44H74O5	([M+H]+ C13)_DG 41a:6	Positive mode	Diacylglycerols	Glycerolipids	[M+NH4]+
685.568	C44H74O5	([M+H]+ 2C13)_DG 41a:6	Positive mode	Diacylglycerols	Glycerolipids	[M+NH4]+
681.545	C44H72O5	([M+H]+)_DG 41a:7	Positive mode	Diacylglycerols	Glycerolipids	[M+NH4]+
682.549	C44H72O5	([M+H]+ C13)_DG 41a:7	Positive mode	Diacylglycerols	Glycerolipids	[M+NH4]+
683.552	C44H72O5	([M+H]+ 2C13)_DG 41a:7	Positive mode	Diacylglycerols	Glycerolipids	[M+NH4]+
679.53	C44H70O5	([M+H]+)_DG 41a:8	Positive mode	Diacylglycerols	Glycerolipids	[M+NH4]+
680.533	C44H70O5	([M+H]+ C13)_DG 41a:8	Positive mode	Diacylglycerols	Glycerolipids	[M+NH4]+
681.536	C44H70O5	([M+H]+ 2C13)_DG 41a:8	Positive mode	Diacylglycerols	Glycerolipids	[M+NH4]+
677.514	C44H68O5	([M+H]+)_DG 41a:9	Positive mode	Diacylglycerols	Glycerolipids	[M+NH4]+
678.517	C44H68O5	([M+H]+ C13)_DG 41a:9	Positive mode	Diacylglycerols	Glycerolipids	[M+NH4]+
679.521	C44H68O5	([M+H]+ 2C13)_DG 41a:9	Positive mode	Diacylglycerols	Glycerolipids	[M+NH4]+
709.67	C45H88O5	([M+H]+)_DG 42a:0	Positive mode	Diacylglycerols	Glycerolipids	[M+NH4]+
710.674	C45H88O5	([M+H]+ C13)_DG 42a:0	Positive mode	Diacylglycerols	Glycerolipids	[M+NH4]+
711.677	C45H88O5	([M+H]+ 2C13)_DG 42a:0	Positive mode	Diacylglycerols	Glycerolipids	[M+NH4]+
707.655	C45H86O5	([M+H]+)_DG 42a:1	Positive mode	Diacylglycerols	Glycerolipids	[M+NH4]+
708.658	C45H86O5	([M+H]+ C13)_DG 42a:1	Positive mode	Diacylglycerols	Glycerolipids	[M+NH4]+
709.662	C45H86O5	([M+H]+ 2C13)_DG 42a:1	Positive mode	Diacylglycerols	Glycerolipids	[M+NH4]+
689.514	C45H68O5	([M+H]+)_DG 42a:10	Positive mode	Diacylglycerols	Glycerolipids	[M+NH4]+
690.517	C45H68O5	([M+H]+ C13)_DG 42a:10	Positive mode	Diacylglycerols	Glycerolipids	[M+NH4]+
691.521	C45H68O5	([M+H]+ 2C13)_DG 42a:10	Positive mode	Diacylglycerols	Glycerolipids	[M+NH4]+
687.498	C45H66O5	([M+H]+)_DG 42a:11	Positive mode	Diacylglycerols	Glycerolipids	[M+NH4]+
688.502	C45H66O5	([M+H]+ C13)_DG 42a:11	Positive mode	Diacylglycerols	Glycerolipids	[M+NH4]+
689.505	C45H66O5	([M+H]+ 2C13)_DG 42a:11	Positive mode	Diacylglycerols	Glycerolipids	[M+NH4]+
685.483	C45H64O5	([M+H]+)_DG 42a:12	Positive mode	Diacylglycerols	Glycerolipids	[M+NH4]+
686.486	C45H64O5	([M+H]+ C13)_DG 42a:12	Positive mode	Diacylglycerols	Glycerolipids	[M+NH4]+
687.489	C45H64O5	([M+H]+ 2C13)_DG 42a:12	Positive mode	Diacylglycerols	Glycerolipids	[M+NH4]+
705.639	C45H84O5	([M+H]+)_DG 42a:2	Positive mode	Diacylglycerols	Glycerolipids	[M+NH4]+
[truncated: 26,807 more rows]
